# Supplementary material for: LMethyR-SVM: Predict Human Enhancers Using Low Methylated Regions based on Weighted Support Vector Machines
Source: PLoS One. 2016 Sep 23;11(9):e0163491. doi: 10.1371/journal.pone.0163491 (PMC5035071; doi:10.1371/journal.pone.0163491)
Supplement: S2 File — (XLSX) [file pone.0163491.s005.xlsx]

## Sheet: H1 enhancers
Model Parameters: weights values: RP: 512 , LP: 128, LN: 0.5 , RN: 512 ; LMRs division thresholds: RP: >95% , LP: 15%~95%, LN: <15%
chr	start	end
chr1	10001	13000
chr1	12501	17000
chr1	28001	30500
chr1	132001	135000
chr1	328501	330500
chr1	329501	331500
chr1	384001	387000
chr1	443501	445500
chr1	539501	542500
chr1	658001	660500
chr1	659501	661500
chr1	766001	768000
chr1	800501	802500
chr1	810001	813500
chr1	832501	834500
chr1	839501	842500
chr1	842501	847000
chr1	850001	854000
chr1	855001	857000
chr1	860001	862000
chr1	861001	863000
chr1	864001	866000
chr1	867501	873500
chr1	874001	876000
chr1	875001	882000
chr1	886001	888500
chr1	890501	894500
chr1	894001	902500
chr1	907501	909500
chr1	909501	915000
chr1	918001	921500
chr1	931001	938000
chr1	938501	942000
chr1	948001	951500
chr1	953501	955500
chr1	954501	958500
chr1	958501	963000
chr1	962001	965500
chr1	970501	973500
chr1	974001	980500
chr1	980001	988000
chr1	989001	991000
chr1	993001	996000
chr1	997001	1002500
chr1	1003001	1006500
chr1	1010501	1018000
chr1	1017001	1019000
chr1	1018001	1020500
chr1	1021001	1023000
chr1	1025001	1028000
chr1	1045501	1048000
chr1	1049001	1053000
chr1	1055001	1059000
chr1	1058501	1060500
chr1	1066001	1068000
chr1	1067001	1069000
chr1	1070501	1074000
chr1	1077001	1080500
chr1	1081001	1083000
chr1	1091001	1094500
chr1	1095501	1097500
chr1	1096501	1100500
chr1	1099501	1102000
chr1	1101001	1106000
chr1	1105001	1108500
chr1	1109001	1113000
chr1	1114501	1118000
chr1	1117001	1119500
chr1	1132001	1135000
chr1	1134501	1137000
chr1	1140001	1143000
chr1	1147001	1151000
chr1	1150501	1152500
chr1	1151501	1154000
chr1	1160001	1162500
chr1	1166501	1170000
chr1	1170501	1173000
chr1	1176501	1183500
chr1	1182501	1184500
chr1	1184001	1187000
chr1	1189001	1192500
chr1	1192501	1194500
chr1	1194001	1197000
chr1	1209001	1211500
chr1	1219001	1223500
chr1	1225501	1228500
chr1	1227501	1232000
chr1	1231001	1233000
chr1	1232501	1236000
chr1	1237001	1240000
chr1	1239001	1242000
chr1	1243501	1247000
chr1	1248501	1250500
chr1	1249501	1251500
chr1	1255001	1257000
chr1	1258501	1262000
chr1	1261501	1264500
chr1	1264001	1267500
chr1	1266501	1270000
chr1	1270501	1276500
chr1	1277001	1281500
chr1	1282001	1284000
chr1	1284501	1289000
chr1	1291001	1293000
chr1	1292501	1296000
chr1	1306001	1308500
chr1	1307501	1311500
chr1	1316001	1318500
chr1	1321001	1324000
chr1	1333001	1337500
chr1	1341501	1343500
chr1	1353001	1359000
chr1	1360501	1365000
chr1	1366001	1370000
chr1	1371001	1376500
chr1	1375501	1379000
chr1	1386001	1388000
chr1	1389501	1392500
chr1	1406001	1408000
chr1	1409501	1412000
chr1	1411001	1413000
chr1	1416001	1418000
chr1	1420001	1422500
chr1	1429501	1431500
chr1	1430501	1432500
chr1	1447501	1450000
chr1	1450001	1452000
chr1	1457501	1460500
chr1	1468501	1470500
chr1	1473501	1479500
chr1	1489001	1491000
chr1	1509001	1511000
chr1	1532001	1538000
chr1	1538001	1540000
chr1	1549001	1551500
chr1	1559001	1563000
chr1	1562001	1572000
chr1	1574501	1577000
chr1	1590501	1592500
chr1	1593001	1595000
chr1	1595501	1598000
chr1	1608001	1610000
chr1	1609001	1611000
chr1	1622001	1626500
chr1	1628501	1630500
chr1	1629501	1631500
chr1	1631001	1635000
chr1	1638001	1640000
chr1	1649001	1651000
chr1	1675001	1679000
chr1	1680501	1685500
chr1	1686001	1689500
chr1	1689001	1692500
chr1	1709001	1711000
chr1	1710001	1712000
chr1	1713001	1715500
chr1	1822501	1825500
chr1	1839501	1843000
chr1	1846001	1848000
chr1	1847001	1849000
chr1	1849501	1858500
chr1	1858501	1862000
chr1	1886501	1888500
chr1	1896001	1898000
chr1	1899001	1902500
chr1	1911001	1913000
chr1	1914001	1916000
chr1	1916501	1919000
chr1	1918001	1922000
chr1	1945501	1948000
chr1	1952501	1954500
chr1	1956001	1958000
chr1	1962501	1966000
chr1	1977501	1980000
chr1	1980501	1984500
chr1	1983501	1985500
chr1	1990501	1993500
chr1	1998001	2002000
chr1	2002001	2004500
chr1	2004501	2007500
chr1	2012001	2015500
chr1	2022001	2024000
chr1	2023001	2029000
chr1	2034501	2037500
chr1	2036501	2040500
chr1	2052501	2056000
chr1	2056001	2058000
chr1	2057001	2059000
chr1	2058501	2060500
chr1	2063501	2068000
chr1	2089001	2091000
chr1	2091501	2093500
chr1	2095501	2099000
chr1	2103001	2105500
chr1	2104501	2106500
chr1	2109501	2114000
chr1	2116001	2118500
chr1	2119001	2123000
chr1	2124001	2128000
chr1	2135001	2138500
chr1	2139501	2143000
chr1	2143001	2146000
chr1	2160501	2162500
chr1	2170501	2172500
chr1	2177501	2181000
chr1	2181501	2184000
chr1	2198001	2205500
chr1	2205001	2207000
chr1	2206001	2208000
chr1	2209501	2212000
chr1	2212501	2215500
chr1	2220501	2224000
chr1	2230001	2236500
chr1	2236501	2242000
chr1	2242501	2245000
chr1	2245001	2249500
chr1	2249501	2254000
chr1	2260001	2265000
chr1	2264001	2267500
chr1	2268001	2273000
chr1	2274501	2276500
chr1	2282001	2284000
chr1	2286001	2289000
chr1	2288001	2290000
chr1	2303501	2305500
chr1	2313501	2316000
chr1	2315001	2317000
chr1	2321501	2325000
chr1	2331001	2337000
chr1	2336001	2339500
chr1	2338501	2342000
chr1	2343001	2348000
chr1	2350001	2352000
chr1	2358001	2360500
chr1	2360501	2364500
chr1	2366001	2368000
chr1	2371501	2374000
chr1	2373001	2377500
chr1	2376501	2381000
chr1	2381001	2386000
chr1	2386001	2389500
chr1	2390001	2393000
chr1	2392001	2394000
chr1	2393501	2395500
chr1	2394501	2396500
chr1	2396001	2401500
chr1	2400501	2405000
chr1	2406001	2413000
chr1	2413501	2417000
chr1	2421001	2423000
chr1	2423001	2425000
chr1	2424501	2427000
chr1	2426501	2430000
chr1	2431001	2433500
chr1	2433501	2438500
chr1	2438001	2440000
chr1	2439001	2448000
chr1	2447001	2454500
chr1	2455001	2457000
chr1	2457501	2460500
chr1	2462001	2464500
chr1	2465001	2468000
chr1	2472501	2474500
chr1	2473501	2480500
chr1	2482501	2484500
chr1	2484501	2489000
chr1	2493001	2495000
chr1	2494001	2496500
chr1	2499001	2501000
chr1	2500001	2502000
chr1	2516001	2519500
chr1	2519001	2521000
chr1	2520001	2522000
chr1	2522001	2526000
chr1	2528001	2530500
chr1	2533001	2536500
chr1	2536501	2538500
chr1	2537501	2539500
chr1	2540501	2542500
chr1	2542001	2545500
chr1	2559001	2562000
chr1	2562501	2564500
chr1	2572001	2576000
chr1	2631001	2633000
chr1	2702001	2704500
chr1	2705001	2708500
chr1	2713501	2715500
chr1	2716001	2718500
chr1	2718501	2724000
chr1	2726001	2728500
chr1	2730501	2732500
chr1	2740501	2744000
chr1	2748001	2751500
chr1	2765501	2767500
chr1	2770501	2773500
chr1	2777001	2782500
chr1	2784501	2786500
chr1	2789501	2793500
chr1	2799501	2801500
chr1	2800501	2805000
chr1	2808001	2810000
chr1	2809501	2811500
chr1	2817001	2819000
chr1	2819501	2822500
chr1	2821501	2825500
chr1	2829001	2831000
chr1	2833501	2836000
chr1	2835001	2837000
chr1	2836001	2839500
chr1	2839001	2841500
chr1	2843501	2846000
chr1	2845501	2848500
chr1	2850501	2853000
chr1	2857501	2859500
chr1	2863501	2868500
chr1	2885001	2887500
chr1	2888501	2890500
chr1	2889501	2892500
chr1	2896001	2899000
chr1	2903501	2905500
chr1	2928001	2931000
chr1	2931501	2934500
chr1	2938001	2941500
chr1	2944001	2947500
chr1	2948001	2951000
chr1	2954001	2956000
chr1	2976501	2982500
chr1	2982501	2985500
chr1	2988001	2991500
chr1	2990501	2993000
chr1	2994501	2997000
chr1	2999001	3002500
chr1	3003001	3005000
chr1	3007001	3009500
chr1	3010001	3012000
chr1	3012501	3015000
chr1	3015001	3017000
chr1	3020001	3024000
chr1	3027501	3030000
chr1	3035501	3040000
chr1	3040501	3043500
chr1	3046001	3048000
chr1	3047001	3049000
chr1	3051501	3054000
chr1	3053001	3055000
chr1	3054001	3056500
chr1	3055501	3059000
chr1	3069001	3072500
chr1	3072001	3074000
chr1	3077001	3081500
chr1	3082501	3086500
chr1	3086501	3091500
chr1	3094501	3096500
chr1	3098501	3102000
chr1	3105001	3107000
chr1	3106001	3108000
chr1	3109501	3111500
chr1	3114001	3116000
chr1	3120501	3123000
chr1	3122001	3124500
chr1	3128001	3131000
chr1	3133001	3138000
chr1	3144501	3146500
chr1	3146501	3150000
chr1	3151001	3154000
chr1	3156501	3162500
chr1	3162501	3169000
chr1	3180501	3184500
chr1	3183501	3185500
chr1	3191501	3197000
chr1	3198501	3203000
chr1	3202501	3207500
chr1	3208501	3211000
chr1	3225001	3227000
chr1	3229001	3233000
chr1	3238501	3242500
chr1	3245501	3249500
chr1	3250001	3252500
chr1	3256001	3258000
chr1	3267001	3270500
chr1	3271001	3274500
chr1	3276001	3278500
chr1	3280501	3282500
chr1	3288501	3292500
chr1	3295501	3297500
chr1	3305001	3307000
chr1	3306501	3308500
chr1	3307501	3311500
chr1	3318501	3322500
chr1	3331001	3334000
chr1	3339001	3341000
chr1	3340501	3342500
chr1	3347001	3350500
chr1	3351001	3353500
chr1	3352501	3355000
chr1	3356001	3359500
chr1	3369001	3373500
chr1	3373001	3375000
chr1	3374501	3376500
chr1	3383001	3386500
chr1	3388001	3390000
chr1	3391001	3396500
chr1	3396501	3400000
chr1	3406001	3409500
chr1	3409501	3412000
chr1	3412001	3416500
chr1	3417001	3424000
chr1	3425001	3428500
chr1	3432001	3435500
chr1	3437501	3441500
chr1	3440501	3442500
chr1	3443001	3446000
chr1	3445001	3449500
chr1	3452001	3454000
chr1	3453001	3455000
chr1	3455501	3459000
chr1	3460501	3466000
chr1	3467001	3469000
chr1	3469001	3471500
chr1	3472001	3475500
chr1	3476501	3479500
chr1	3492001	3495000
chr1	3494501	3498500
chr1	3498501	3501500
chr1	3503001	3506500
chr1	3506501	3511000
chr1	3512501	3517000
chr1	3517001	3519500
chr1	3518501	3521500
chr1	3524501	3530000
chr1	3533001	3536500
chr1	3539501	3542500
chr1	3544001	3546500
chr1	3546501	3550000
chr1	3555001	3558500
chr1	3558501	3562500
chr1	3566501	3568500
chr1	3568001	3570500
chr1	3584501	3586500
chr1	3587501	3590500
chr1	3589501	3591500
chr1	3592001	3596000
chr1	3597001	3600000
chr1	3600501	3603000
chr1	3603001	3607500
chr1	3609001	3612500
chr1	3612001	3617000
chr1	3619001	3622500
chr1	3621501	3623500
chr1	3625001	3627000
chr1	3629001	3631500
chr1	3632001	3639000
chr1	3650001	3653000
chr1	3652001	3654000
chr1	3661001	3664000
chr1	3677501	3681500
chr1	3686001	3688500
chr1	3687501	3693000
chr1	3703501	3708000
chr1	3712001	3714000
chr1	3720001	3722000
chr1	3733001	3735000
chr1	3738501	3740500
chr1	3739501	3741500
chr1	3773001	3776500
chr1	3806501	3808500
chr1	3815501	3819500
chr1	3822501	3825000
chr1	3826501	3830500
chr1	3835001	3837000
chr1	3841001	3843000
chr1	4003001	4006000
chr1	4035501	4038000
chr1	4059001	4061500
chr1	4064001	4066000
chr1	4118501	4121000
chr1	4191501	4194500
chr1	4197501	4200000
chr1	4208501	4211000
chr1	4224001	4227500
chr1	4390001	4393500
chr1	4402501	4405500
chr1	4415501	4421000
chr1	4481001	4483500
chr1	4571501	4574000
chr1	4644501	4647000
chr1	4652001	4654000
chr1	4685501	4689000
chr1	4696001	4699000
chr1	4712001	4714500
chr1	4717001	4719500
chr1	4725001	4728500
chr1	4734501	4736500
chr1	4749001	4751000
chr1	4750001	4752000
chr1	4769501	4773000
chr1	4783001	4785500
chr1	4784501	4786500
chr1	4785501	4788000
chr1	4795001	4797000
chr1	4831001	4834500
chr1	5035001	5038500
chr1	5104001	5107500
chr1	5173501	5175500
chr1	5174501	5176500
chr1	5202001	5205000
chr1	5220501	5223000
chr1	5356001	5358000
chr1	5371001	5373500
chr1	5394001	5396000
chr1	5487501	5490000
chr1	5513001	5515000
chr1	5514001	5516500
chr1	5538501	5541000
chr1	5676501	5678500
chr1	5710001	5712500
chr1	5726501	5729500
chr1	5751501	5754000
chr1	5772001	5774500
chr1	5784501	5786500
chr1	5804501	5809500
chr1	5825501	5828500
chr1	5855001	5858500
chr1	5886501	5888500
chr1	5890501	5893000
chr1	5892001	5894000
chr1	5893501	5895500
chr1	5905501	5908000
chr1	5915501	5919500
chr1	5918501	5921000
chr1	5923501	5927500
chr1	5940001	5943500
chr1	5942501	5944500
chr1	5948501	5951000
chr1	5955501	5957500
chr1	5967501	5972000
chr1	5997001	5999000
chr1	5998001	6000000
chr1	6011001	6013000
chr1	6035501	6039500
chr1	6049501	6052000
chr1	6052501	6055500
chr1	6057001	6061000
chr1	6061501	6065500
chr1	6064501	6068500
chr1	6094001	6096000
chr1	6099001	6103000
chr1	6104501	6108500
chr1	6107501	6110000
chr1	6123501	6127000
chr1	6137501	6139500
chr1	6142001	6144500
chr1	6152501	6155000
chr1	6156001	6158000
chr1	6158501	6162500
chr1	6163001	6167000
chr1	6169001	6171000
chr1	6184001	6186500
chr1	6186501	6188500
chr1	6187501	6189500
chr1	6214001	6216000
chr1	6220001	6222500
chr1	6222501	6226500
chr1	6226501	6228500
chr1	6230501	6233000
chr1	6232001	6234000
chr1	6237501	6242500
chr1	6265001	6267000
chr1	6266001	6273000
chr1	6280001	6282000
chr1	6300001	6303500
chr1	6304001	6312000
chr1	6325001	6327000
chr1	6326001	6328500
chr1	6332501	6335500
chr1	6335001	6337500
chr1	6336501	6338500
chr1	6338001	6340000
chr1	6339001	6342500
chr1	6345001	6347000
chr1	6346501	6349000
chr1	6365001	6367000
chr1	6366001	6370500
chr1	6389501	6393000
chr1	6398001	6400000
chr1	6418001	6420500
chr1	6478001	6482000
chr1	6482501	6486000
chr1	6486501	6490500
chr1	6505501	6510500
chr1	6513001	6517000
chr1	6519501	6523000
chr1	6524001	6527000
chr1	6529001	6532500
chr1	6531501	6533500
chr1	6534001	6536000
chr1	6548001	6552500
chr1	6555001	6558500
chr1	6560501	6562500
chr1	6564501	6566500
chr1	6629501	6631500
chr1	6638001	6640000
chr1	6639001	6641500
chr1	6640501	6642500
chr1	6660501	6665000
chr1	6672501	6674500
chr1	6681001	6684000
chr1	6688001	6690000
chr1	6694501	6696500
chr1	6697501	6699500
chr1	6774501	6777000
chr1	6843501	6845500
chr1	6846501	6850000
chr1	7017001	7019000
chr1	7021001	7024500
chr1	7027501	7029500
chr1	7031001	7033000
chr1	7033501	7036000
chr1	7102001	7106000
chr1	7110001	7114000
chr1	7120001	7123500
chr1	7129001	7131500
chr1	7156501	7158500
chr1	7209501	7212000
chr1	7257501	7260000
chr1	7288501	7291500
chr1	7307001	7310500
chr1	7351501	7355000
chr1	7393001	7395500
chr1	7467501	7469500
chr1	7485501	7489000
chr1	7495501	7499500
chr1	7514001	7517500
chr1	7518001	7520500
chr1	7519501	7521500
chr1	7537001	7539000
chr1	7560501	7564000
chr1	7567501	7569500
chr1	7594501	7598500
chr1	7614501	7616500
chr1	7621001	7623500
chr1	7622501	7624500
chr1	7646001	7648000
chr1	7649001	7652500
chr1	7669001	7672000
chr1	7673501	7675500
chr1	7675001	7677000
chr1	7689001	7691000
chr1	7691501	7695000
chr1	7700501	7704000
chr1	7708501	7711000
chr1	7720501	7722500
chr1	7721501	7724000
chr1	7723001	7725500
chr1	7727501	7731500
chr1	7738501	7740500
chr1	7739501	7742000
chr1	7745501	7748500
chr1	7830001	7832500
chr1	7842001	7845500
chr1	7961501	7964000
chr1	8011501	8016000
chr1	8137001	8139000
chr1	8271001	8273500
chr1	8398001	8400000
chr1	8406501	8409500
chr1	8410501	8412500
chr1	8414501	8418000
chr1	8417001	8425000
chr1	8432501	8435000
chr1	8523001	8525500
chr1	8560001	8563500
chr1	8937001	8940000
chr1	9003001	9005500
chr1	9084501	9087000
chr1	9098501	9101000
chr1	9152501	9154500
chr1	9221001	9224000
chr1	9256501	9259500
chr1	9299501	9301500
chr1	9306501	9312000
chr1	9322501	9326000
chr1	9328501	9331500
chr1	9339001	9342000
chr1	9375001	9378500
chr1	9379001	9383500
chr1	9396501	9401500
chr1	9411501	9414500
chr1	9426001	9429000
chr1	9458001	9460000
chr1	9459501	9461500
chr1	9514501	9516500
chr1	9531501	9533500
chr1	9650001	9653500
chr1	9652501	9656500
chr1	9665001	9667000
chr1	9669001	9671000
chr1	9672001	9676000
chr1	9688001	9690500
chr1	9710501	9715500
chr1	9750001	9752000
chr1	9775001	9778500
chr1	9779501	9783500
chr1	9788501	9791500
chr1	9792501	9794500
chr1	9867001	9869000
chr1	9895501	9897500
chr1	9930501	9933500
chr1	9943001	9945000
chr1	10091501	10094500
chr1	10238501	10241000
chr1	10269501	10272000
chr1	10493501	10495500
chr1	10555501	10558000
chr1	10577501	10580000
chr1	10589001	10591000
chr1	10675001	10679500
chr1	10682501	10685500
chr1	10685501	10688000
chr1	10687001	10689000
chr1	10688501	10690500
chr1	10689501	10692000
chr1	10691001	10693500
chr1	10692501	10695000
chr1	10694001	10696000
chr1	10698001	10702000
chr1	10702501	10704500
chr1	10706001	10708000
chr1	10707501	10712000
chr1	10713001	10715000
chr1	10714001	10717500
chr1	10716501	10719500
chr1	10724001	10727000
chr1	10727501	10730500
chr1	10731501	10739500
chr1	10745001	10747500
chr1	10748001	10750500
chr1	10755001	10757500
chr1	10757501	10760000
chr1	10761501	10764000
chr1	10763001	10768000
chr1	10776501	10778500
chr1	10782001	10787500
chr1	10788001	10790000
chr1	10793501	10797000
chr1	10798001	10800000
chr1	10813501	10815500
chr1	10819001	10823500
chr1	10825001	10827500
chr1	10830501	10832500
chr1	10838501	10840500
chr1	10839501	10843500
chr1	10845001	10847000
chr1	10847501	10851500
chr1	10852501	10857500
chr1	10875501	10877500
chr1	10878501	10881000
chr1	10888001	10891000
chr1	10894501	10896500
chr1	10915501	10918000
chr1	10922501	10924500
chr1	10948001	10951000
chr1	10959501	10962500
chr1	10969501	10972000
chr1	10998501	11001000
chr1	11001501	11003500
chr1	11004001	11006500
chr1	11019501	11021500
chr1	11028001	11030500
chr1	11039001	11041000
chr1	11104001	11107500
chr1	11112501	11115000
chr1	11158501	11160500
chr1	11332501	11334500
chr1	11397501	11400000
chr1	11472501	11475000
chr1	11559001	11561500
chr1	11580001	11583000
chr1	11583501	11585500
chr1	11594501	11598500
chr1	11600001	11602000
chr1	11652501	11655500
chr1	11708001	11710500
chr1	11712501	11716000
chr1	11740001	11743000
chr1	11764001	11768000
chr1	11795501	11798000
chr1	11822001	11824000
chr1	11846501	11850500
chr1	11862001	11864000
chr1	11863501	11865500
chr1	11864501	11868000
chr1	11888001	11890500
chr1	11896001	11899500
chr1	11907501	11909500
chr1	11916501	11920500
chr1	11941501	11943500
chr1	11945501	11948000
chr1	11957001	11960000
chr1	11967001	11970000
chr1	11984001	11987000
chr1	12039501	12041500
chr1	12089001	12092500
chr1	12123001	12125000
chr1	12185001	12188500
chr1	12200001	12202000
chr1	12237001	12242000
chr1	12244001	12247000
chr1	12251001	12253000
chr1	12274501	12277000
chr1	12532501	12534500
chr1	12565001	12567000
chr1	12567501	12569500
chr1	12599501	12603000
chr1	12654001	12657500
chr1	12675001	12681500
chr1	12689001	12692500
chr1	13432501	13436500
chr1	13653501	13657000
chr1	13838001	13841000
chr1	13842501	13845000
chr1	13893001	13896500
chr1	13909001	13911500
chr1	14107001	14110500
chr1	14218501	14220500
chr1	14291001	14293000
chr1	14877001	14879000
chr1	14923501	14925500
chr1	15271001	15273000
chr1	15284001	15286000
chr1	15346501	15349000
chr1	15362001	15364500
chr1	15374001	15376000
chr1	15385501	15387500
chr1	15391001	15394500
chr1	15406501	15408500
chr1	15425001	15428000
chr1	15477501	15483000
chr1	15532501	15534500
chr1	15663001	15665000
chr1	15738001	15740000
chr1	15739001	15742000
chr1	15755001	15757000
chr1	15849501	15854500
chr1	15928501	15931500
chr1	15943501	15945500
chr1	16053001	16057500
chr1	16056501	16059500
chr1	16059001	16062000
chr1	16082001	16086500
chr1	16160001	16164000
chr1	16172501	16176000
chr1	16175001	16177000
chr1	16176001	16178000
chr1	16257501	16259500
chr1	16268001	16275000
chr1	16276001	16279500
chr1	16301001	16303500
chr1	16338001	16341500
chr1	16352501	16355500
chr1	16368001	16371500
chr1	16374001	16377500
chr1	16390001	16392500
chr1	16417501	16419500
chr1	16441501	16443500
chr1	16452501	16456000
chr1	16470001	16474000
chr1	16477501	16482000
chr1	16510001	16512000
chr1	16531501	16535500
chr1	16542501	16545000
chr1	16553501	16555500
chr1	16678001	16680000
chr1	16693001	16695500
chr1	16723001	16725500
chr1	16766001	16769000
chr1	16808501	16812000
chr1	16824001	16826500
chr1	16839501	16842000
chr1	16846001	16850000
chr1	16858501	16863500
chr1	16871001	16873000
chr1	16938501	16941000
chr1	16956001	16959000
chr1	16973501	16976000
chr1	16992001	16994500
chr1	17017501	17021500
chr1	17022501	17025000
chr1	17024001	17026000
chr1	17025501	17030000
chr1	17040501	17042500
chr1	17065501	17068500
chr1	17090001	17093500
chr1	17188001	17190000
chr1	17197001	17202500
chr1	17214001	17216500
chr1	17221001	17224000
chr1	17239501	17242000
chr1	17256001	17258000
chr1	17264501	17267500
chr1	17280001	17283000
chr1	17303001	17305000
chr1	17304001	17307500
chr1	17312001	17315000
chr1	17411501	17414000
chr1	17423501	17426000
chr1	17475001	17477000
chr1	17538501	17540500
chr1	17566501	17569000
chr1	17728001	17730000
chr1	17732501	17734500
chr1	17733501	17735500
chr1	17745001	17748000
chr1	17748501	17750500
chr1	17753001	17756000
chr1	17765001	17767000
chr1	17899001	17901500
chr1	17913001	17916500
chr1	17918501	17921000
chr1	17922501	17924500
chr1	17928501	17931000
chr1	17961001	17963000
chr1	17993001	17996000
chr1	17997001	17999000
chr1	17998001	18000000
chr1	18023501	18025500
chr1	18055001	18057000
chr1	18081001	18083500
chr1	18098001	18102000
chr1	18123501	18126000
chr1	18151001	18153500
chr1	18218001	18220000
chr1	18417001	18419000
chr1	18435501	18439000
chr1	18459001	18461000
chr1	18525001	18527500
chr1	18588501	18590500
chr1	18608001	18610500
chr1	18616001	18619500
chr1	18649001	18651000
chr1	18650001	18652000
chr1	18677001	18680000
chr1	18699501	18702000
chr1	18735001	18737000
chr1	18806501	18811000
chr1	18933001	18935500
chr1	18956001	18961500
chr1	18962001	18965500
chr1	18965001	18971500
chr1	18972001	18974500
chr1	18978001	18980000
chr1	18980501	18982500
chr1	18987001	18989000
chr1	19019001	19021500
chr1	19036501	19039500
chr1	19042501	19044500
chr1	19050001	19052000
chr1	19057001	19059000
chr1	19130501	19132500
chr1	19141001	19143000
chr1	19144001	19146500
chr1	19179501	19181500
chr1	19204501	19207500
chr1	19227501	19231000
chr1	19243501	19246000
chr1	19246501	19251000
chr1	19253001	19255000
chr1	19254001	19256500
chr1	19265001	19267000
chr1	19275501	19279000
chr1	19379001	19381000
chr1	19380001	19382000
chr1	19384001	19386500
chr1	19385501	19387500
chr1	19391001	19394000
chr1	19396001	19398500
chr1	19401501	19404000
chr1	19535001	19538500
chr1	19577001	19580500
chr1	19650501	19654500
chr1	19665001	19668500
chr1	19667501	19673500
chr1	19673501	19675500
chr1	19686501	19689000
chr1	19688001	19690000
chr1	19731001	19733000
chr1	19767501	19769500
chr1	19922501	19925000
chr1	19970001	19973500
chr1	19982501	19985000
chr1	19990501	19994000
chr1	20005001	20007000
chr1	20094501	20097500
chr1	20125001	20127000
chr1	20208001	20210000
chr1	20465001	20467000
chr1	20477501	20480000
chr1	20479001	20481000
chr1	20491001	20493500
chr1	20492501	20494500
chr1	20512001	20514000
chr1	20669001	20671500
chr1	20693001	20695500
chr1	20756001	20759000
chr1	20802001	20804500
chr1	20809501	20815000
chr1	20819001	20821000
chr1	20877001	20881500
chr1	20979001	20981000
chr1	21030501	21032500
chr1	21047001	21049500
chr1	21051501	21055500
chr1	21054501	21060500
chr1	21111001	21115000
chr1	21141001	21144500
chr1	21379001	21381000
chr1	21501501	21504500
chr1	21615001	21618000
chr1	21643501	21645500
chr1	21651001	21654500
chr1	21713001	21716500
chr1	21762001	21764500
chr1	21766001	21768000
chr1	21834501	21838000
chr1	21873501	21876000
chr1	21890501	21892500
chr1	21900001	21902500
chr1	21916001	21920000
chr1	21919001	21921000
chr1	21920001	21922500
chr1	21924501	21927000
chr1	21928001	21931000
chr1	21943501	21947000
chr1	21978501	21981000
chr1	21993501	21997000
chr1	22108001	22111500
chr1	22148501	22151000
chr1	22154501	22156500
chr1	22173501	22175500
chr1	22181001	22183000
chr1	22210001	22212000
chr1	22236501	22238500
chr1	22247501	22249500
chr1	22440501	22442500
chr1	22458001	22460000
chr1	22459001	22461500
chr1	22463001	22465500
chr1	22489001	22491000
chr1	22533501	22536500
chr1	22593001	22595500
chr1	22668501	22671000
chr1	22675501	22679000
chr1	22777001	22779500
chr1	22876501	22880000
chr1	22907001	22909000
chr1	22924001	22929000
chr1	22952001	22954500
chr1	22969001	22971000
chr1	22979001	22981000
chr1	23003001	23005000
chr1	23038501	23040500
chr1	23049501	23051500
chr1	23127501	23129500
chr1	23131501	23133500
chr1	23201001	23204000
chr1	23239001	23242000
chr1	23241501	23244500
chr1	23669001	23672500
chr1	23693501	23697000
chr1	23750001	23752000
chr1	23778501	23780500
chr1	23809501	23812000
chr1	23856001	23859000
chr1	23879501	23883000
chr1	23884501	23888000
chr1	23923501	23925500
chr1	23944501	23947000
chr1	23964001	23966000
chr1	24015001	24017000
chr1	24017501	24020000
chr1	24119001	24122500
chr1	24125501	24129500
chr1	24284501	24287500
chr1	24305501	24307500
chr1	24318501	24321500
chr1	24433501	24435500
chr1	24437001	24439000
chr1	24476001	24478500
chr1	24647501	24650500
chr1	24672001	24675000
chr1	24740001	24744000
chr1	24968001	24971500
chr1	25055501	25058000
chr1	25070001	25073500
chr1	25125001	25128000
chr1	25158501	25162000
chr1	25174501	25176500
chr1	25226001	25228000
chr1	25227001	25229500
chr1	25237001	25239500
chr1	25242001	25244000
chr1	25252001	25257500
chr1	25256501	25260500
chr1	25261001	25264000
chr1	25268501	25270500
chr1	25282001	25285000
chr1	25284001	25286000
chr1	25289001	25291500
chr1	25307001	25310000
chr1	25324001	25326000
chr1	25368501	25370500
chr1	25380001	25383500
chr1	25391001	25393000
chr1	25408501	25411000
chr1	25415001	25417500
chr1	25525001	25528500
chr1	25571501	25575000
chr1	25592501	25594500
chr1	25663001	25665500
chr1	25855001	25857000
chr1	25856001	25858000
chr1	25869501	25873000
chr1	25889001	25891000
chr1	25892501	25895500
chr1	25899001	25901000
chr1	25942501	25944500
chr1	25949001	25951000
chr1	26092001	26096500
chr1	26116001	26118500
chr1	26135001	26138000
chr1	26146001	26148000
chr1	26231001	26234500
chr1	26248001	26251000
chr1	26324501	26326500
chr1	26348001	26351500
chr1	26360001	26363500
chr1	26371501	26374000
chr1	26419501	26422500
chr1	26481001	26483500
chr1	26486501	26490000
chr1	26490501	26493000
chr1	26515001	26517000
chr1	26545501	26547500
chr1	26560001	26562500
chr1	26605001	26608000
chr1	26616001	26618000
chr1	26632001	26634000
chr1	26662001	26664500
chr1	26680001	26682000
chr1	26686501	26688500
chr1	26735001	26740000
chr1	26757001	26759500
chr1	26796501	26800500
chr1	26856501	26859500
chr1	26921501	26923500
chr1	26945001	26949500
chr1	27018501	27021000
chr1	27020501	27024000
chr1	27023501	27025500
chr1	27114001	27116500
chr1	27129001	27132000
chr1	27143501	27146000
chr1	27181501	27184000
chr1	27190001	27192000
chr1	27247501	27249500
chr1	27318001	27322000
chr1	27331001	27333000
chr1	27358001	27360000
chr1	27384001	27386000
chr1	27389501	27392500
chr1	27425501	27428500
chr1	27427501	27430000
chr1	27462501	27465500
chr1	27559501	27563000
chr1	27626001	27629000
chr1	27632501	27635000
chr1	27660501	27663000
chr1	27675501	27678000
chr1	27682501	27685500
chr1	27692001	27695000
chr1	27708001	27710500
chr1	27731501	27733500
chr1	27844501	27846500
chr1	27849001	27851000
chr1	27852501	27856000
chr1	27862001	27864500
chr1	27875001	27877000
chr1	27882001	27885000
chr1	27892001	27895500
chr1	27895001	27897000
chr1	27896001	27899000
chr1	27900501	27904500
chr1	27918001	27921000
chr1	27924001	27926000
chr1	27927001	27933000
chr1	27960001	27962500
chr1	28155501	28159000
chr1	28178001	28182000
chr1	28284501	28288500
chr1	28572501	28575500
chr1	28585501	28587500
chr1	29137001	29140500
chr1	29210001	29212000
chr1	29212501	29215500
chr1	29447001	29452500
chr1	29460001	29462500
chr1	29565501	29567500
chr1	29609501	29612500
chr1	29651001	29653500
chr1	29669001	29671000
chr1	29769501	29771500
chr1	29787001	29789000
chr1	29804001	29806500
chr1	30161001	30164000
chr1	30178501	30182000
chr1	30239501	30241500
chr1	30327501	30330000
chr1	30435001	30437500
chr1	30557501	30560500
chr1	30606001	30608000
chr1	30669501	30671500
chr1	30670501	30672500
chr1	30758501	30761000
chr1	30814001	30816000
chr1	30844001	30846500
chr1	30876501	30879000
chr1	30890001	30892000
chr1	30918501	30920500
chr1	30950501	30953000
chr1	31123501	31126000
chr1	31157001	31160500
chr1	31189501	31193500
chr1	31198001	31200000
chr1	31221001	31223500
chr1	31229001	31231500
chr1	31247501	31250000
chr1	31249001	31251000
chr1	31258001	31260000
chr1	31259001	31261500
chr1	31348501	31351000
chr1	31386501	31388500
chr1	31536001	31539500
chr1	31626501	31629500
chr1	31648501	31650500
chr1	31768001	31771500
chr1	31845001	31848000
chr1	31886001	31888000
chr1	31894001	31899500
chr1	32040501	32043500
chr1	32045001	32047000
chr1	32049001	32051500
chr1	32109001	32112000
chr1	32126501	32128500
chr1	32131501	32134500
chr1	32134501	32138000
chr1	32144501	32147500
chr1	32153001	32155000
chr1	32168001	32171500
chr1	32180001	32182000
chr1	32193501	32195500
chr1	32200501	32203500
chr1	32207001	32210500
chr1	32224501	32228000
chr1	32253001	32257500
chr1	32263501	32265500
chr1	32403501	32406000
chr1	32478001	32481500
chr1	32537001	32540000
chr1	32644501	32647500
chr1	32665001	32668500
chr1	32669501	32673000
chr1	32686001	32689000
chr1	32705001	32708000
chr1	32712501	32714500
chr1	32713501	32716000
chr1	32739001	32742500
chr1	32799001	32804000
chr1	32816001	32819000
chr1	32826501	32829000
chr1	32858501	32861500
chr1	32891501	32894500
chr1	32913001	32915000
chr1	32929001	32932500
chr1	33219001	33221000
chr1	33230501	33233000
chr1	33235001	33239000
chr1	33281501	33285000
chr1	33335501	33339000
chr1	33340501	33342500
chr1	33350001	33353500
chr1	33357501	33361500
chr1	33390001	33392500
chr1	33438001	33442000
chr1	33516501	33519500
chr1	33546001	33548500
chr1	33645501	33649000
chr1	33741001	33743500
chr1	33760001	33762500
chr1	33772001	33774000
chr1	33788501	33791000
chr1	33829001	33831500
chr1	33832501	33835500
chr1	33894501	33897500
chr1	34089501	34091500
chr1	34627501	34633500
chr1	34641501	34644500
chr1	35206501	35209500
chr1	35245501	35250000
chr1	35249501	35252000
chr1	35257001	35259500
chr1	35258501	35260500
chr1	35309501	35311500
chr1	35323501	35325500
chr1	35330501	35333000
chr1	35350001	35352500
chr1	35392001	35394000
chr1	35394501	35397000
chr1	35441501	35444000
chr1	35496001	35498000
chr1	36022501	36026000
chr1	36030501	36033000
chr1	36038001	36041000
chr1	36041001	36044500
chr1	36172001	36175000
chr1	36190501	36193000
chr1	36234001	36236500
chr1	36347501	36350500
chr1	36548501	36551500
chr1	36552501	36554500
chr1	36553501	36556000
chr1	36573001	36575000
chr1	36599501	36601500
chr1	36615001	36617000
chr1	36640001	36643500
chr1	36643001	36646500
chr1	36688501	36691500
chr1	36770501	36774000
chr1	36785001	36790500
chr1	36805001	36809000
chr1	36929001	36931500
chr1	36936501	36939000
chr1	37051001	37053500
chr1	37089001	37091000
chr1	37090001	37092000
chr1	37235501	37238000
chr1	37336001	37338000
chr1	37387501	37390500
chr1	37494001	37497000
chr1	37497001	37504500
chr1	37529501	37531500
chr1	37545001	37548000
chr1	37720501	37723000
chr1	37738001	37741000
chr1	37860001	37862500
chr1	37894501	37897000
chr1	37943001	37947500
chr1	37951501	37953500
chr1	37979001	37982500
chr1	38098501	38102000
chr1	38156501	38159000
chr1	38182001	38184000
chr1	38217501	38221000
chr1	38229501	38233500
chr1	38272501	38276000
chr1	38324501	38326500
chr1	38361001	38363500
chr1	38411501	38413500
chr1	38460501	38464000
chr1	38464501	38467000
chr1	38493001	38497500
chr1	38509501	38512000
chr1	38580001	38582000
chr1	38598501	38601000
chr1	38604001	38606000
chr1	38679001	38681000
chr1	38750001	38752000
chr1	38940501	38944000
chr1	39022501	39027000
chr1	39042501	39045500
chr1	39079001	39081000
chr1	39254001	39256000
chr1	39280501	39283500
chr1	39283501	39285500
chr1	39455501	39459000
chr1	39545501	39549000
chr1	39567501	39569500
chr1	39570501	39573500
chr1	39873001	39876500
chr1	39877501	39881000
chr1	39955501	39957500
chr1	39974501	39978500
chr1	39979501	39983000
chr1	40104501	40106500
chr1	40135501	40139000
chr1	40156001	40158500
chr1	40203501	40206000
chr1	40235001	40238000
chr1	40239001	40242500
chr1	40254001	40256000
chr1	40366001	40368500
chr1	40505001	40507500
chr1	40597501	40600000
chr1	40626001	40628000
chr1	40768501	40771000
chr1	40779501	40783500
chr1	40838001	40841000
chr1	40914501	40917500
chr1	41118001	41120500
chr1	41130501	41132500
chr1	41246501	41249500
chr1	41249501	41252000
chr1	41252001	41255000
chr1	41282501	41286500
chr1	41785501	41787500
chr1	41826001	41829000
chr1	41830501	41834000
chr1	41859001	41862500
chr1	41869501	41872500
chr1	41872001	41874000
chr1	41881001	41883000
chr1	41883501	41885500
chr1	41888001	41890000
chr1	41922001	41924000
chr1	41948501	41954000
chr1	41959501	41961500
chr1	41960501	41964000
chr1	41966001	41968000
chr1	41972501	41974500
chr1	41981001	41983000
chr1	41989001	41991000
chr1	41990001	41992000
chr1	42009001	42012500
chr1	42039501	42041500
chr1	42047501	42051000
chr1	42194001	42197000
chr1	42248501	42250500
chr1	42384001	42386000
chr1	42500501	42502500
chr1	42609501	42611500
chr1	42799001	42802000
chr1	43123501	43125500
chr1	43205001	43209000
chr1	43215001	43217500
chr1	43230501	43233500
chr1	43250001	43253000
chr1	43281501	43284000
chr1	43352001	43355000
chr1	43389001	43391500
chr1	43423001	43425000
chr1	43471501	43473500
chr1	43472501	43475000
chr1	43533501	43536000
chr1	43550501	43553500
chr1	43572501	43574500
chr1	43636501	43639500
chr1	43735501	43738000
chr1	43750001	43752500
chr1	43769001	43771000
chr1	43813501	43816000
chr1	43823501	43826000
chr1	43912501	43915500
chr1	43966501	43968500
chr1	43967501	43969500
chr1	43995501	43999000
chr1	44022501	44025000
chr1	44029501	44033000
chr1	44035001	44037000
chr1	44171501	44174000
chr1	44369001	44373500
chr1	44378001	44381500
chr1	44398001	44401000
chr1	44435501	44437500
chr1	44439001	44442500
chr1	44448501	44451500
chr1	44456001	44458500
chr1	44461001	44463500
chr1	44462501	44467000
chr1	44475501	44478000
chr1	44494501	44497500
chr1	44603501	44607000
chr1	44635001	44637000
chr1	44703501	44706000
chr1	44714501	44717500
chr1	44870501	44875000
chr1	44874001	44876000
chr1	44965501	44968000
chr1	44973001	44975000
chr1	44988501	44992500
chr1	45075001	45077500
chr1	45097001	45099000
chr1	45102001	45104500
chr1	45105501	45108000
chr1	45114501	45116500
chr1	45188501	45191500
chr1	45240501	45242500
chr1	45249001	45251500
chr1	45250501	45254000
chr1	45292001	45296000
chr1	45296501	45299000
chr1	45571001	45573000
chr1	45769001	45771000
chr1	45791501	45794500
chr1	45805001	45807500
chr1	45955001	45958000
chr1	45986501	45988500
chr1	46048501	46051500
chr1	46086501	46090000
chr1	46150501	46154000
chr1	46189501	46191500
chr1	46595501	46600500
chr1	46667501	46671000
chr1	46706001	46709000
chr1	46712501	46714500
chr1	46805501	46808500
chr1	46858001	46861500
chr1	46865001	46868000
chr1	46912001	46915500
chr1	46923501	46925500
chr1	46950501	46953000
chr1	46953001	46958500
chr1	46991001	46993000
chr1	47008501	47010500
chr1	47023001	47025500
chr1	47034001	47036000
chr1	47078501	47081000
chr1	47183501	47185500
chr1	47277001	47280000
chr1	47488001	47491000
chr1	47646001	47649500
chr1	47690001	47692500
chr1	47693501	47699000
chr1	47700501	47702500
chr1	47778501	47781000
chr1	47881001	47883500
chr1	47898501	47901000
chr1	47901501	47904500
chr1	47908001	47912000
chr1	47914001	47917000
chr1	47998001	48000500
chr1	48172501	48178500
chr1	48189501	48192500
chr1	48230001	48232000
chr1	48461001	48464000
chr1	48678501	48680500
chr1	48679501	48681500
chr1	48847001	48850500
chr1	48936001	48939000
chr1	49241001	49244000
chr1	50512501	50515500
chr1	50575001	50577000
chr1	50846501	50848500
chr1	50879501	50885000
chr1	50884501	50892000
chr1	50891501	50894500
chr1	51424501	51427000
chr1	51432501	51436500
chr1	51441501	51445000
chr1	51701501	51703500
chr1	51762001	51765500
chr1	51984001	51986000
chr1	52193501	52197000
chr1	52454501	52457000
chr1	52521001	52523000
chr1	52646001	52648500
chr1	52825501	52828000
chr1	52830001	52833500
chr1	52868501	52871500
chr1	53017001	53020500
chr1	53067501	53069500
chr1	53191501	53194000
chr1	53385501	53388500
chr1	53527501	53530500
chr1	53587501	53589500
chr1	53741001	53744000
chr1	53761001	53765000
chr1	53764001	53766000
chr1	53769001	53771000
chr1	53785001	53787500
chr1	53786501	53788500
chr1	53791001	53795000
chr1	53814001	53816000
chr1	53841001	53843500
chr1	53874001	53877000
chr1	53890001	53892500
chr1	53904001	53906000
chr1	53925501	53928000
chr1	53927001	53929000
chr1	53946501	53948500
chr1	53947501	53950000
chr1	53966001	53970500
chr1	53970501	53974000
chr1	53974001	53976500
chr1	53989501	53993500
chr1	53994001	53997000
chr1	54011501	54013500
chr1	54147001	54149000
chr1	54150001	54153000
chr1	54153501	54156000
chr1	54196501	54199000
chr1	54517501	54520500
chr1	54561501	54563500
chr1	54585501	54589000
chr1	54601501	54604000
chr1	54664501	54666500
chr1	54682001	54684500
chr1	54690501	54693500
chr1	54703501	54705500
chr1	54706001	54708500
chr1	54715501	54717500
chr1	54721501	54725000
chr1	54725001	54727000
chr1	54738001	54742000
chr1	54757001	54759000
chr1	54768001	54771000
chr1	54791501	54793500
chr1	54807501	54809500
chr1	54821001	54823500
chr1	54840001	54843500
chr1	54844001	54846500
chr1	54855501	54859000
chr1	54868501	54872500
chr1	54871501	54874500
chr1	54926501	54928500
chr1	54939501	54943000
chr1	54952001	54958000
chr1	55007001	55010000
chr1	55026501	55029000
chr1	55096001	55098000
chr1	55265001	55268000
chr1	55351501	55354000
chr1	55445001	55448000
chr1	55459501	55461500
chr1	55460501	55464000
chr1	55487001	55490500
chr1	55504001	55506000
chr1	55516501	55518500
chr1	55521001	55523500
chr1	55535501	55538000
chr1	56856001	56858000
chr1	57014501	57016500
chr1	57043501	57046000
chr1	57110001	57112000
chr1	57886501	57891000
chr1	58713001	58717500
chr1	58919001	58921500
chr1	59011001	59013000
chr1	59041501	59043500
chr1	59247001	59252000
chr1	59279501	59282500
chr1	59611501	59614500
chr1	59761501	59764000
chr1	60280001	60283000
chr1	60436501	60438500
chr1	61063001	61065500
chr1	61470001	61472500
chr1	61508001	61510500
chr1	61515001	61521000
chr1	61541501	61544500
chr1	61545001	61549000
chr1	61948501	61951500
chr1	62207501	62209500
chr1	62751001	62753500
chr1	62783501	62786000
chr1	62814001	62816500
chr1	62901001	62904500
chr1	63782001	63789500
chr1	63791501	63795000
chr1	63832001	63834000
chr1	63938001	63941000
chr1	64058001	64061000
chr1	64239001	64242000
chr1	64666001	64668000
chr1	64879501	64883000
chr1	65209501	65212000
chr1	65431001	65433000
chr1	65467501	65469500
chr1	65530001	65533500
chr1	65532501	65534500
chr1	65612001	65615500
chr1	65730001	65733000
chr1	65743501	65745500
chr1	65774501	65777000
chr1	65884501	65888000
chr1	66028501	66030500
chr1	66111001	66114000
chr1	66257501	66260500
chr1	66910501	66912500
chr1	66998001	67000500
chr1	67389501	67392000
chr1	67394501	67397500
chr1	67894001	67897500
chr1	68149501	68153500
chr1	68296001	68300000
chr1	68515501	68518000
chr1	68695501	68699500
chr1	68758001	68761000
chr1	68851501	68853500
chr1	69777001	69779000
chr1	70032001	70036500
chr1	70670001	70673000
chr1	70819001	70822000
chr1	70875501	70877500
chr1	71511001	71514500
chr1	72747501	72751500
chr1	73449001	73451000
chr1	75036501	75039000
chr1	75138001	75141000
chr1	75196501	75200000
chr1	75590501	75595000
chr1	75594001	75599000
chr1	75598001	75600500
chr1	75599501	75603500
chr1	76079501	76083000
chr1	76188501	76192000
chr1	76546501	76549500
chr1	77205501	77208000
chr1	77333501	77336000
chr1	77746001	77750000
chr1	78147501	78149500
chr1	78224001	78226500
chr1	78244001	78246500
chr1	78334001	78337000
chr1	78354001	78356000
chr1	78443001	78446000
chr1	78956501	78958500
chr1	80516001	80518000
chr1	82265501	82267500
chr1	82266501	82270500
chr1	84158001	84160500
chr1	84226501	84228500
chr1	84543001	84545000
chr1	84763001	84766000
chr1	84943501	84947000
chr1	85038501	85041500
chr1	85154501	85158000
chr1	85218001	85221500
chr1	85247501	85249500
chr1	85357501	85360500
chr1	85462001	85464500
chr1	85512501	85516000
chr1	85724001	85726500
chr1	85741001	85744000
chr1	85773001	85775500
chr1	85929501	85931500
chr1	86042001	86044000
chr1	86043001	86045000
chr1	86045501	86048000
chr1	86619501	86624000
chr1	86680501	86683500
chr1	86860001	86863500
chr1	86968001	86971500
chr1	87169501	87171500
chr1	87378501	87382000
chr1	87596001	87599500
chr1	87616501	87619000
chr1	87793001	87799000
chr1	87799001	87803000
chr1	88501001	88503000
chr1	88807001	88809000
chr1	88928001	88930000
chr1	89148501	89152000
chr1	89356501	89358500
chr1	89989001	89992000
chr1	90096501	90101000
chr1	90227501	90230000
chr1	90285501	90288000
chr1	90308001	90310500
chr1	90459001	90461500
chr1	91173001	91175000
chr1	91184501	91186500
chr1	91185501	91187500
chr1	91188501	91193000
chr1	91195001	91197000
chr1	91300001	91302500
chr1	91307001	91309000
chr1	91630001	91632500
chr1	91965001	91968000
chr1	92133001	92135000
chr1	92350001	92352500
chr1	92413501	92416000
chr1	92682501	92684500
chr1	92945001	92953000
chr1	93249001	93251500
chr1	93296501	93299000
chr1	93425001	93428500
chr1	93543501	93547000
chr1	93645001	93647000
chr1	94078501	94082000
chr1	94311501	94313500
chr1	94343501	94346500
chr1	94571001	94573000
chr1	94701501	94704500
chr1	95006001	95009500
chr1	95285001	95287000
chr1	95390001	95392500
chr1	95537001	95539000
chr1	95538001	95540000
chr1	95698001	95700500
chr1	96218001	96220500
chr1	97186501	97189000
chr1	97227001	97229500
chr1	98385501	98387500
chr1	98509001	98513000
chr1	98513001	98516000
chr1	99126501	99129500
chr1	99469001	99471500
chr1	99729001	99731500
chr1	100435001	100437000
chr1	100502501	100504500
chr1	100597001	100599500
chr1	100816001	100819500
chr1	101003001	101006500
chr1	101359501	101362500
chr1	101700501	101707000
chr1	101773501	101776500
chr1	102461001	102463500
chr1	103572001	103575500
chr1	104067001	104069000
chr1	105317001	105319000
chr1	106173001	106176000
chr1	107598501	107601000
chr1	107681501	107685000
chr1	108022001	108025000
chr1	108505501	108508500
chr1	109030501	109034000
chr1	109235501	109237500
chr1	109288501	109290500
chr1	109418001	109421500
chr1	109583001	109585500
chr1	109655001	109658000
chr1	109796001	109799000
chr1	109800001	109803500
chr1	109804001	109807500
chr1	109815501	109818500
chr1	109824501	109828000
chr1	110024501	110028000
chr1	110039501	110041500
chr1	110072501	110075000
chr1	110085001	110087500
chr1	110162001	110164000
chr1	110166001	110168500
chr1	110185501	110187500
chr1	110210001	110212500
chr1	110229001	110232000
chr1	110289501	110291500
chr1	110311001	110314000
chr1	110333001	110336500
chr1	110452001	110455500
chr1	110466001	110468500
chr1	110471001	110473500
chr1	110609001	110613000
chr1	110662501	110664500
chr1	110671501	110674500
chr1	110692501	110694500
chr1	110707501	110709500
chr1	110751001	110757000
chr1	110771501	110774000
chr1	110880001	110883500
chr1	110889001	110891000
chr1	111024001	111026500
chr1	111034001	111036000
chr1	111097001	111099500
chr1	111148501	111151000
chr1	111215001	111218500
chr1	111505001	111508000
chr1	111681001	111685000
chr1	111746001	111748000
chr1	111812501	111815000
chr1	111888001	111891000
chr1	111990001	111993500
chr1	112057001	112059500
chr1	112280501	112284000
chr1	112297501	112300000
chr1	112346001	112349000
chr1	112436501	112439000
chr1	112524001	112526000
chr1	112834501	112838000
chr1	113049501	113054000
chr1	113160501	113163500
chr1	113182001	113184500
chr1	113216001	113219000
chr1	113242001	113244000
chr1	113253001	113256000
chr1	113255501	113257500
chr1	113256501	113259000
chr1	113258001	113260000
chr1	113284501	113287000
chr1	113315001	113318000
chr1	113352001	113354000
chr1	113391501	113394000
chr1	113439501	113442500
chr1	113498001	113500500
chr1	113611001	113614000
chr1	113614501	113616500
chr1	113932001	113935000
chr1	113965001	113967000
chr1	114301001	114303000
chr1	114353501	114356000
chr1	114471501	114473500
chr1	114524501	114526500
chr1	114544001	114546500
chr1	114693501	114700000
chr1	114887501	114890500
chr1	114910501	114912500
chr1	115298501	115301500
chr1	115333001	115335000
chr1	115346001	115348000
chr1	115879001	115882500
chr1	115902001	115904000
chr1	116020001	116023500
chr1	116380001	116384000
chr1	116517501	116520000
chr1	116709001	116712500
chr1	116914001	116917500
chr1	117036001	117038000
chr1	117131501	117134000
chr1	117169001	117171000
chr1	117185001	117187000
chr1	117208501	117210500
chr1	117420501	117423000
chr1	117601001	117604500
chr1	117663501	117665500
chr1	117751001	117754500
chr1	117909001	117911000
chr1	117971001	117974000
chr1	118147501	118151500
chr1	118173501	118176000
chr1	118471501	118473500
chr1	119526501	119529500
chr1	119529001	119533500
chr1	119534001	119536000
chr1	119540501	119546000
chr1	119548001	119551000
chr1	119681501	119684000
chr1	120164001	120167500
chr1	120173501	120175500
chr1	120189001	120192000
chr1	120253501	120257000
chr1	120834501	120841000
chr1	120904001	120907500
chr1	121259501	121262000
chr1	121278001	121281500
chr1	121328001	121330000
chr1	121351501	121353500
chr1	121352501	121355000
chr1	121355501	121359000
chr1	121364001	121367000
chr1	121366501	121368500
chr1	121367501	121371500
chr1	121370501	121436500
chr1	121435501	121476500
chr1	121478501	121485000
chr1	143269501	143272000
chr1	143273501	143276000
chr1	143281501	143284000
chr1	143645001	143649000
chr1	143671501	143674500
chr1	143686001	143688000
chr1	143742501	143746000
chr1	143911501	143917500
chr1	144299501	144302500
chr1	144310001	144312000
chr1	144338501	144342000
chr1	144479501	144483000
chr1	144491001	144493000
chr1	144519001	144522500
chr1	144532501	144535000
chr1	144592001	144595500
chr1	144930501	144934000
chr1	144994001	144996000
chr1	145381001	145383000
chr1	145395501	145397500
chr1	145437001	145439500
chr1	145471501	145475500
chr1	145515001	145517500
chr1	145548001	145550000
chr1	145561001	145564000
chr1	145574501	145578000
chr1	145609501	145612500
chr1	145666501	145669000
chr1	145712501	145715500
chr1	145942501	145946500
chr1	145968001	145970500
chr1	145978001	145981000
chr1	145990501	145992500
chr1	146008001	146010000
chr1	146076501	146080000
chr1	146081001	146084000
chr1	146087501	146089500
chr1	146089001	146094500
chr1	146372501	146375500
chr1	146543001	146545500
chr1	146548001	146553500
chr1	146555501	146557500
chr1	146642501	146646000
chr1	146696001	146698000
chr1	146713501	146716000
chr1	147012001	147014500
[truncated: 32,439 more rows]

## Sheet: highest SVM score windows
chr	start	end
chr1	10001	12000
chr1	14501	16500
chr1	28501	30500
chr1	132501	134500
chr1	328501	330500
chr1	329501	331500
chr1	384501	386500
chr1	443501	445500
chr1	540501	542500
chr1	658001	660000
chr1	659501	661500
chr1	766001	768000
chr1	800501	802500
chr1	811001	813000
chr1	832501	834500
chr1	840001	842000
chr1	843501	845500
chr1	850501	852500
chr1	855001	857000
chr1	860001	862000
chr1	861001	863000
chr1	864001	866000
chr1	869001	871000
chr1	874001	876000
chr1	878501	880500
chr1	886501	888500
chr1	891001	893000
chr1	895501	897500
chr1	907501	909500
chr1	911501	913500
chr1	918001	920000
chr1	933501	935500
chr1	939501	941500
chr1	948501	950500
chr1	953501	955500
chr1	955001	957000
chr1	960001	962000
chr1	963001	965000
chr1	971001	973000
chr1	975501	977500
chr1	985501	987500
chr1	989001	991000
chr1	993501	995500
chr1	999501	1001500
chr1	1003001	1005000
chr1	1012001	1014000
chr1	1017001	1019000
chr1	1018001	1020000
chr1	1021001	1023000
chr1	1025501	1027500
chr1	1046001	1048000
chr1	1050001	1052000
chr1	1055501	1057500
chr1	1058501	1060500
chr1	1066001	1068000
chr1	1067001	1069000
chr1	1071501	1073500
chr1	1078001	1080000
chr1	1081001	1083000
chr1	1092501	1094500
chr1	1095501	1097500
chr1	1097001	1099000
chr1	1099501	1101500
chr1	1102501	1104500
chr1	1106001	1108000
chr1	1110001	1112000
chr1	1115001	1117000
chr1	1117501	1119500
chr1	1132501	1134500
chr1	1134501	1136500
chr1	1141001	1143000
chr1	1147501	1149500
chr1	1150501	1152500
chr1	1152001	1154000
chr1	1160501	1162500
chr1	1166501	1168500
chr1	1170501	1172500
chr1	1180001	1182000
chr1	1182501	1184500
chr1	1184501	1186500
chr1	1189001	1191000
chr1	1192501	1194500
chr1	1195001	1197000
chr1	1209001	1211000
chr1	1221001	1223000
chr1	1226001	1228000
chr1	1229001	1231000
chr1	1231001	1233000
chr1	1233001	1235000
chr1	1238001	1240000
chr1	1239501	1241500
chr1	1243501	1245500
chr1	1248501	1250500
chr1	1249501	1251500
chr1	1255001	1257000
chr1	1259001	1261000
chr1	1262501	1264500
chr1	1264501	1266500
chr1	1268001	1270000
chr1	1272501	1274500
chr1	1277501	1279500
chr1	1282001	1284000
chr1	1285501	1287500
chr1	1291001	1293000
chr1	1293501	1295500
chr1	1306501	1308500
chr1	1309001	1311000
chr1	1316001	1318000
chr1	1321501	1323500
chr1	1335001	1337000
chr1	1341501	1343500
chr1	1356001	1358000
chr1	1362001	1364000
chr1	1366001	1368000
chr1	1373501	1375500
chr1	1376501	1378500
chr1	1386001	1388000
chr1	1389501	1391500
chr1	1406001	1408000
chr1	1410001	1412000
chr1	1411001	1413000
chr1	1416001	1418000
chr1	1420001	1422000
chr1	1429501	1431500
chr1	1430501	1432500
chr1	1448001	1450000
chr1	1450001	1452000
chr1	1458001	1460000
chr1	1468501	1470500
chr1	1474501	1476500
chr1	1489001	1491000
chr1	1509001	1511000
chr1	1532501	1534500
chr1	1538001	1540000
chr1	1549001	1551000
chr1	1560501	1562500
chr1	1564001	1566000
chr1	1575001	1577000
chr1	1590501	1592500
chr1	1593001	1595000
chr1	1595501	1597500
chr1	1608001	1610000
chr1	1609001	1611000
chr1	1623001	1625000
chr1	1628501	1630500
chr1	1629501	1631500
chr1	1631501	1633500
chr1	1638001	1640000
chr1	1649001	1651000
chr1	1675501	1677500
chr1	1682001	1684000
chr1	1687001	1689000
chr1	1690001	1692000
chr1	1709001	1711000
chr1	1710001	1712000
chr1	1713501	1715500
chr1	1823001	1825000
chr1	1840001	1842000
chr1	1846001	1848000
chr1	1847001	1849000
chr1	1855501	1857500
chr1	1859001	1861000
chr1	1886501	1888500
chr1	1896001	1898000
chr1	1900001	1902000
chr1	1911001	1913000
chr1	1914001	1916000
chr1	1916501	1918500
chr1	1919001	1921000
chr1	1946001	1948000
chr1	1952501	1954500
chr1	1956001	1958000
chr1	1963001	1965000
chr1	1978001	1980000
chr1	1982001	1984000
chr1	1983501	1985500
chr1	1990501	1992500
chr1	1999501	2001500
chr1	2002501	2004500
chr1	2004501	2006500
chr1	2013001	2015000
chr1	2022001	2024000
chr1	2025501	2027500
chr1	2035001	2037000
chr1	2037501	2039500
chr1	2053001	2055000
chr1	2056001	2058000
chr1	2057001	2059000
chr1	2058501	2060500
chr1	2064501	2066500
chr1	2089001	2091000
chr1	2091501	2093500
chr1	2096501	2098500
chr1	2103001	2105000
chr1	2104501	2106500
chr1	2111001	2113000
chr1	2116501	2118500
chr1	2119501	2121500
chr1	2125501	2127500
chr1	2136001	2138000
chr1	2140501	2142500
chr1	2143501	2145500
chr1	2160501	2162500
chr1	2170501	2172500
chr1	2179001	2181000
chr1	2182001	2184000
chr1	2202501	2204500
chr1	2205001	2207000
chr1	2206001	2208000
chr1	2209501	2211500
chr1	2213001	2215000
chr1	2221001	2223000
chr1	2232001	2234000
chr1	2238501	2240500
chr1	2243001	2245000
chr1	2246001	2248000
chr1	2250001	2252000
chr1	2261501	2263500
chr1	2265001	2267000
chr1	2270501	2272500
chr1	2274501	2276500
chr1	2282001	2284000
chr1	2287001	2289000
chr1	2288001	2290000
chr1	2303501	2305500
chr1	2314001	2316000
chr1	2315001	2317000
chr1	2322501	2324500
chr1	2333501	2335500
chr1	2336001	2338000
chr1	2339501	2341500
chr1	2344001	2346000
chr1	2350001	2352000
chr1	2358001	2360000
chr1	2361501	2363500
chr1	2366001	2368000
chr1	2371501	2373500
chr1	2374001	2376000
chr1	2378501	2380500
chr1	2383501	2385500
chr1	2387501	2389500
chr1	2390501	2392500
chr1	2392001	2394000
chr1	2393501	2395500
chr1	2394501	2396500
chr1	2398001	2400000
chr1	2402001	2404000
chr1	2410501	2412500
chr1	2414501	2416500
chr1	2421001	2423000
chr1	2423001	2425000
chr1	2424501	2426500
chr1	2427501	2429500
chr1	2431501	2433500
chr1	2434001	2436000
chr1	2438001	2440000
chr1	2444001	2446000
chr1	2450501	2452500
chr1	2455001	2457000
chr1	2458001	2460000
chr1	2462001	2464000
chr1	2466001	2468000
chr1	2472501	2474500
chr1	2477001	2479000
chr1	2482501	2484500
chr1	2486001	2488000
chr1	2493001	2495000
chr1	2494001	2496000
chr1	2499001	2501000
chr1	2500001	2502000
chr1	2516501	2518500
chr1	2519001	2521000
chr1	2520001	2522000
chr1	2523501	2525500
chr1	2528001	2530000
chr1	2533001	2535000
chr1	2536501	2538500
chr1	2537501	2539500
chr1	2540501	2542500
chr1	2543001	2545000
chr1	2559501	2561500
chr1	2562501	2564500
chr1	2573001	2575000
chr1	2631001	2633000
chr1	2702501	2704500
chr1	2705501	2707500
chr1	2713501	2715500
chr1	2716501	2718500
chr1	2720001	2722000
chr1	2726501	2728500
chr1	2730501	2732500
chr1	2741001	2743000
chr1	2749501	2751500
chr1	2765501	2767500
chr1	2771001	2773000
chr1	2779501	2781500
chr1	2784501	2786500
chr1	2791501	2793500
chr1	2799501	2801500
chr1	2801001	2803000
chr1	2808001	2810000
chr1	2809501	2811500
chr1	2817001	2819000
chr1	2820501	2822500
chr1	2822001	2824000
chr1	2829001	2831000
chr1	2833501	2835500
chr1	2835001	2837000
chr1	2836001	2838000
chr1	2839501	2841500
chr1	2844001	2846000
chr1	2846501	2848500
chr1	2850501	2852500
chr1	2857501	2859500
chr1	2865001	2867000
chr1	2885001	2887000
chr1	2888501	2890500
chr1	2889501	2891500
chr1	2897001	2899000
chr1	2903501	2905500
chr1	2928001	2930000
chr1	2932501	2934500
chr1	2938501	2940500
chr1	2944501	2946500
chr1	2948001	2950000
chr1	2954001	2956000
chr1	2979001	2981000
chr1	2983501	2985500
chr1	2988001	2990000
chr1	2991001	2993000
chr1	2995001	2997000
chr1	2999501	3001500
chr1	3003001	3005000
chr1	3007501	3009500
chr1	3010001	3012000
chr1	3012501	3014500
chr1	3015001	3017000
chr1	3020501	3022500
chr1	3027501	3029500
chr1	3037501	3039500
chr1	3040501	3042500
chr1	3046001	3048000
chr1	3047001	3049000
chr1	3052001	3054000
chr1	3053001	3055000
chr1	3054501	3056500
chr1	3057001	3059000
chr1	3070501	3072500
chr1	3072001	3074000
chr1	3077501	3079500
chr1	3083001	3085000
chr1	3088501	3090500
chr1	3094501	3096500
chr1	3099501	3101500
chr1	3105001	3107000
chr1	3106001	3108000
chr1	3109501	3111500
chr1	3114001	3116000
chr1	3121001	3123000
chr1	3122501	3124500
chr1	3129001	3131000
chr1	3133501	3135500
chr1	3144501	3146500
chr1	3147501	3149500
chr1	3151001	3153000
chr1	3157001	3159000
chr1	3164001	3166000
chr1	3182001	3184000
chr1	3183501	3185500
chr1	3192001	3194000
chr1	3200001	3202000
chr1	3204001	3206000
chr1	3208501	3210500
chr1	3225001	3227000
chr1	3230001	3232000
chr1	3239001	3241000
chr1	3247001	3249000
chr1	3250001	3252000
chr1	3256001	3258000
chr1	3268001	3270000
chr1	3271501	3273500
chr1	3276501	3278500
chr1	3280501	3282500
chr1	3289501	3291500
chr1	3295501	3297500
chr1	3305001	3307000
chr1	3306501	3308500
chr1	3308001	3310000
chr1	3319501	3321500
chr1	3331001	3333000
chr1	3339001	3341000
chr1	3340501	3342500
chr1	3348001	3350000
chr1	3351501	3353500
chr1	3353001	3355000
chr1	3357001	3359000
chr1	3370001	3372000
chr1	3373001	3375000
chr1	3374501	3376500
chr1	3383501	3385500
chr1	3388001	3390000
chr1	3392001	3394000
chr1	3397501	3399500
chr1	3406501	3408500
chr1	3410001	3412000
chr1	3413001	3415000
chr1	3420501	3422500
chr1	3425501	3427500
chr1	3432501	3434500
chr1	3439501	3441500
chr1	3440501	3442500
chr1	3443501	3445500
chr1	3446501	3448500
chr1	3452001	3454000
chr1	3453001	3455000
chr1	3456501	3458500
chr1	3460501	3462500
chr1	3467001	3469000
chr1	3469501	3471500
chr1	3472001	3474000
chr1	3477001	3479000
chr1	3492501	3494500
chr1	3495501	3497500
chr1	3499501	3501500
chr1	3503501	3505500
chr1	3506501	3508500
chr1	3513501	3515500
chr1	3517501	3519500
chr1	3519501	3521500
chr1	3526501	3528500
chr1	3534001	3536000
chr1	3540001	3542000
chr1	3544001	3546000
chr1	3547501	3549500
chr1	3555501	3557500
chr1	3559501	3561500
chr1	3566501	3568500
chr1	3568001	3570000
chr1	3584501	3586500
chr1	3588001	3590000
chr1	3589501	3591500
chr1	3593501	3595500
chr1	3597501	3599500
chr1	3600501	3602500
chr1	3604001	3606000
chr1	3609001	3611000
chr1	3615001	3617000
chr1	3619501	3621500
chr1	3621501	3623500
chr1	3625001	3627000
chr1	3629501	3631500
chr1	3633501	3635500
chr1	3650501	3652500
chr1	3652001	3654000
chr1	3661501	3663500
chr1	3678001	3680000
chr1	3686501	3688500
chr1	3689001	3691000
chr1	3706001	3708000
chr1	3712001	3714000
chr1	3720001	3722000
chr1	3733001	3735000
chr1	3738501	3740500
chr1	3739501	3741500
chr1	3773501	3775500
chr1	3806501	3808500
chr1	3816001	3818000
chr1	3822501	3824500
chr1	3827501	3829500
chr1	3835001	3837000
chr1	3841001	3843000
chr1	4003501	4005500
chr1	4035501	4037500
chr1	4059501	4061500
chr1	4064001	4066000
chr1	4118501	4120500
chr1	4192001	4194000
chr1	4198001	4200000
chr1	4209001	4211000
chr1	4225001	4227000
chr1	4390501	4392500
chr1	4403001	4405000
chr1	4416001	4418000
chr1	4481501	4483500
chr1	4572001	4574000
chr1	4644501	4646500
chr1	4652001	4654000
chr1	4686501	4688500
chr1	4697001	4699000
chr1	4712501	4714500
chr1	4717501	4719500
chr1	4726001	4728000
chr1	4734501	4736500
chr1	4749001	4751000
chr1	4750001	4752000
chr1	4770501	4772500
chr1	4783501	4785500
chr1	4784501	4786500
chr1	4785501	4787500
chr1	4795001	4797000
chr1	4832001	4834000
chr1	5036501	5038500
chr1	5105001	5107000
chr1	5173501	5175500
chr1	5174501	5176500
chr1	5203001	5205000
chr1	5220501	5222500
chr1	5356001	5358000
chr1	5371001	5373000
chr1	5394001	5396000
chr1	5488001	5490000
chr1	5513001	5515000
chr1	5514001	5516000
chr1	5538501	5540500
chr1	5676501	5678500
chr1	5710001	5712000
chr1	5727001	5729000
chr1	5752001	5754000
chr1	5772001	5774000
chr1	5784501	5786500
chr1	5806001	5808000
chr1	5825501	5827500
chr1	5855001	5857000
chr1	5886501	5888500
chr1	5890501	5892500
chr1	5892001	5894000
chr1	5893501	5895500
chr1	5906001	5908000
chr1	5917501	5919500
chr1	5918501	5920500
chr1	5924501	5926500
chr1	5941001	5943000
chr1	5942501	5944500
chr1	5949001	5951000
chr1	5955501	5957500
chr1	5968501	5970500
chr1	5997001	5999000
chr1	5998001	6000000
chr1	6011001	6013000
chr1	6036501	6038500
chr1	6050001	6052000
chr1	6053001	6055000
chr1	6058001	6060000
chr1	6062501	6064500
chr1	6066001	6068000
chr1	6094001	6096000
chr1	6099501	6101500
chr1	6104501	6106500
chr1	6108001	6110000
chr1	6124001	6126000
chr1	6137501	6139500
chr1	6142001	6144000
chr1	6153001	6155000
chr1	6156001	6158000
chr1	6159501	6161500
chr1	6164501	6166500
chr1	6169001	6171000
chr1	6184001	6186000
chr1	6186501	6188500
chr1	6187501	6189500
chr1	6214001	6216000
chr1	6220001	6222000
chr1	6223001	6225000
chr1	6226501	6228500
chr1	6230501	6232500
chr1	6232001	6234000
chr1	6240001	6242000
chr1	6265001	6267000
chr1	6269501	6271500
chr1	6280001	6282000
chr1	6301001	6303000
chr1	6305001	6307000
chr1	6325001	6327000
chr1	6326501	6328500
chr1	6333501	6335500
chr1	6335001	6337000
chr1	6336501	6338500
chr1	6338001	6340000
chr1	6339501	6341500
chr1	6345001	6347000
chr1	6346501	6348500
chr1	6365001	6367000
chr1	6367001	6369000
chr1	6390501	6392500
chr1	6398001	6400000
chr1	6418501	6420500
chr1	6478501	6480500
chr1	6483501	6485500
chr1	6487001	6489000
chr1	6507501	6509500
chr1	6514001	6516000
chr1	6520001	6522000
chr1	6524501	6526500
chr1	6530501	6532500
chr1	6531501	6533500
chr1	6534001	6536000
chr1	6548501	6550500
chr1	6555001	6557000
chr1	6560501	6562500
chr1	6564501	6566500
chr1	6629501	6631500
chr1	6638001	6640000
chr1	6639501	6641500
chr1	6640501	6642500
chr1	6662001	6664000
chr1	6672501	6674500
chr1	6681501	6683500
chr1	6688001	6690000
chr1	6694501	6696500
chr1	6697501	6699500
chr1	6775001	6777000
chr1	6843501	6845500
chr1	6847001	6849000
chr1	7017001	7019000
chr1	7022001	7024000
chr1	7027501	7029500
chr1	7031001	7033000
chr1	7034001	7036000
chr1	7103001	7105000
chr1	7110501	7112500
chr1	7120001	7122000
chr1	7129001	7131000
chr1	7156501	7158500
chr1	7210001	7212000
chr1	7257501	7259500
chr1	7289001	7291000
chr1	7308001	7310000
chr1	7351501	7353500
chr1	7393501	7395500
chr1	7467501	7469500
chr1	7486501	7488500
chr1	7496001	7498000
chr1	7515001	7517000
chr1	7518501	7520500
chr1	7519501	7521500
chr1	7537001	7539000
chr1	7562001	7564000
chr1	7567501	7569500
chr1	7595501	7597500
chr1	7614501	7616500
chr1	7621501	7623500
chr1	7622501	7624500
chr1	7646001	7648000
chr1	7649001	7651000
chr1	7669001	7671000
chr1	7673501	7675500
chr1	7675001	7677000
chr1	7689001	7691000
chr1	7692001	7694000
chr1	7701001	7703000
chr1	7709001	7711000
chr1	7720501	7722500
chr1	7722001	7724000
chr1	7723001	7725000
chr1	7729001	7731000
chr1	7738501	7740500
chr1	7739501	7741500
chr1	7745501	7747500
chr1	7830001	7832000
chr1	7843501	7845500
chr1	7962001	7964000
chr1	8013001	8015000
chr1	8137001	8139000
chr1	8271001	8273000
chr1	8398001	8400000
chr1	8407501	8409500
chr1	8410501	8412500
chr1	8415501	8417500
chr1	8420001	8422000
chr1	8432501	8434500
chr1	8523501	8525500
chr1	8561001	8563000
chr1	8938001	8940000
chr1	9003501	9005500
chr1	9085001	9087000
chr1	9098501	9100500
chr1	9152501	9154500
chr1	9221001	9223000
chr1	9257001	9259000
chr1	9299501	9301500
chr1	9309001	9311000
chr1	9323001	9325000
chr1	9328501	9330500
chr1	9340001	9342000
chr1	9376501	9378500
chr1	9379501	9381500
chr1	9397001	9399000
chr1	9412501	9414500
chr1	9427001	9429000
chr1	9458001	9460000
chr1	9459501	9461500
chr1	9514501	9516500
chr1	9531501	9533500
chr1	9651001	9653000
chr1	9653501	9655500
chr1	9665001	9667000
chr1	9669001	9671000
chr1	9673001	9675000
chr1	9688001	9690000
chr1	9711001	9713000
chr1	9750001	9752000
chr1	9776001	9778000
chr1	9780501	9782500
chr1	9789001	9791000
chr1	9792501	9794500
chr1	9867001	9869000
chr1	9895501	9897500
chr1	9931001	9933000
chr1	9943001	9945000
chr1	10092001	10094000
chr1	10238501	10240500
chr1	10270001	10272000
chr1	10493501	10495500
chr1	10556001	10558000
chr1	10577501	10579500
chr1	10589001	10591000
chr1	10676001	10678000
chr1	10683001	10685000
chr1	10686001	10688000
chr1	10687001	10689000
chr1	10688501	10690500
chr1	10689501	10691500
chr1	10691001	10693000
chr1	10693001	10695000
chr1	10694001	10696000
chr1	10699501	10701500
chr1	10702501	10704500
chr1	10706001	10708000
chr1	10708501	10710500
chr1	10713001	10715000
chr1	10714501	10716500
chr1	10717501	10719500
chr1	10724001	10726000
chr1	10728001	10730000
chr1	10732501	10734500
chr1	10745501	10747500
chr1	10748001	10750000
chr1	10755001	10757000
chr1	10757501	10759500
chr1	10761501	10763500
chr1	10764501	10766500
chr1	10776501	10778500
chr1	10783501	10785500
chr1	10788001	10790000
chr1	10794001	10796000
chr1	10798001	10800000
chr1	10813501	10815500
chr1	10819001	10821000
chr1	10825501	10827500
chr1	10830501	10832500
chr1	10838501	10840500
chr1	10841001	10843000
chr1	10845001	10847000
chr1	10848501	10850500
chr1	10854501	10856500
chr1	10875501	10877500
chr1	10878501	10880500
chr1	10888001	10890000
chr1	10894501	10896500
chr1	10915501	10917500
chr1	10922501	10924500
chr1	10948501	10950500
chr1	10959501	10961500
chr1	10969501	10971500
chr1	10998501	11000500
chr1	11001501	11003500
chr1	11004501	11006500
chr1	11019501	11021500
chr1	11028001	11030000
chr1	11039001	11041000
chr1	11105501	11107500
chr1	11112501	11114500
chr1	11158501	11160500
chr1	11332501	11334500
chr1	11398001	11400000
chr1	11472501	11474500
chr1	11559501	11561500
chr1	11580501	11582500
chr1	11583501	11585500
chr1	11596001	11598000
chr1	11600001	11602000
chr1	11653001	11655000
chr1	11708501	11710500
chr1	11713501	11715500
chr1	11740501	11742500
chr1	11765001	11767000
chr1	11795501	11797500
chr1	11822001	11824000
chr1	11847001	11849000
chr1	11862001	11864000
chr1	11863501	11865500
chr1	11865001	11867000
chr1	11888501	11890500
chr1	11897001	11899000
chr1	11907501	11909500
chr1	11917001	11919000
chr1	11941501	11943500
chr1	11945501	11947500
chr1	11958001	11960000
chr1	11967501	11969500
chr1	11984501	11986500
chr1	12039501	12041500
chr1	12089501	12091500
chr1	12123001	12125000
chr1	12185501	12187500
chr1	12200001	12202000
chr1	12237501	12239500
chr1	12244501	12246500
chr1	12251001	12253000
chr1	12275001	12277000
chr1	12532501	12534500
chr1	12565001	12567000
chr1	12567501	12569500
chr1	12600001	12602000
chr1	12655001	12657000
chr1	12676501	12678500
chr1	12689501	12691500
chr1	13433001	13435000
chr1	13654001	13656000
chr1	13839001	13841000
chr1	13843001	13845000
chr1	13893001	13895000
chr1	13909001	13911000
chr1	14107501	14109500
chr1	14218501	14220500
chr1	14291001	14293000
chr1	14877001	14879000
chr1	14923501	14925500
chr1	15271001	15273000
chr1	15284001	15286000
chr1	15346501	15348500
chr1	15362501	15364500
chr1	15374001	15376000
chr1	15385501	15387500
chr1	15392001	15394000
chr1	15406501	15408500
chr1	15426001	15428000
chr1	15479501	15481500
chr1	15532501	15534500
chr1	15663001	15665000
chr1	15738001	15740000
chr1	15739501	15741500
chr1	15755001	15757000
chr1	15850001	15852000
chr1	15929001	15931000
chr1	15943501	15945500
chr1	16054001	16056000
chr1	16057001	16059000
chr1	16060001	16062000
chr1	16083501	16085500
chr1	16161501	16163500
chr1	16173501	16175500
chr1	16175001	16177000
chr1	16176001	16178000
chr1	16257501	16259500
chr1	16269501	16271500
chr1	16276001	16278000
chr1	16301501	16303500
chr1	16339001	16341000
chr1	16352501	16354500
chr1	16368501	16370500
chr1	16374501	16376500
chr1	16390501	16392500
chr1	16417501	16419500
chr1	16441501	16443500
chr1	16453001	16455000
chr1	16471501	16473500
chr1	16478501	16480500
chr1	16510001	16512000
chr1	16532001	16534000
chr1	16542501	16544500
chr1	16553501	16555500
chr1	16678001	16680000
chr1	16693001	16695000
chr1	16723001	16725000
chr1	16767001	16769000
chr1	16809501	16811500
chr1	16824501	16826500
chr1	16839501	16841500
chr1	16847001	16849000
chr1	16860501	16862500
chr1	16871001	16873000
chr1	16938501	16940500
chr1	16956501	16958500
chr1	16973501	16975500
chr1	16992001	16994000
chr1	17018501	17020500
chr1	17023001	17025000
chr1	17024001	17026000
chr1	17027001	17029000
chr1	17040501	17042500
chr1	17066001	17068000
chr1	17091001	17093000
chr1	17188001	17190000
chr1	17198501	17200500
chr1	17214501	17216500
chr1	17221501	17223500
chr1	17240001	17242000
chr1	17256001	17258000
chr1	17265001	17267000
chr1	17280501	17282500
chr1	17303001	17305000
chr1	17304501	17306500
chr1	17312501	17314500
chr1	17412001	17414000
chr1	17423501	17425500
chr1	17475001	17477000
chr1	17538501	17540500
chr1	17566501	17568500
chr1	17728001	17730000
chr1	17732501	17734500
chr1	17733501	17735500
chr1	17745501	17747500
chr1	17748501	17750500
chr1	17753001	17755000
chr1	17765001	17767000
chr1	17899001	17901000
chr1	17914001	17916000
chr1	17918501	17920500
chr1	17922501	17924500
chr1	17929001	17931000
chr1	17961001	17963000
chr1	17993501	17995500
chr1	17997001	17999000
chr1	17998001	18000000
chr1	18023501	18025500
chr1	18055001	18057000
chr1	18081001	18083000
chr1	18099001	18101000
chr1	18124001	18126000
chr1	18151001	18153000
chr1	18218001	18220000
chr1	18417001	18419000
chr1	18436001	18438000
chr1	18459001	18461000
chr1	18525001	18527000
chr1	18588501	18590500
chr1	18608001	18610000
chr1	18617501	18619500
chr1	18649001	18651000
chr1	18650001	18652000
chr1	18677001	18679000
chr1	18699501	18701500
chr1	18735001	18737000
chr1	18807501	18809500
chr1	18933001	18935000
chr1	18958001	18960000
chr1	18963001	18965000
chr1	18966501	18968500
chr1	18972001	18974000
chr1	18978001	18980000
chr1	18980501	18982500
chr1	18987001	18989000
chr1	19019001	19021000
chr1	19037001	19039000
chr1	19042501	19044500
chr1	19050001	19052000
chr1	19057001	19059000
chr1	19130501	19132500
chr1	19141001	19143000
chr1	19144501	19146500
chr1	19179501	19181500
chr1	19205001	19207000
chr1	19228501	19230500
chr1	19244001	19246000
chr1	19247001	19249000
chr1	19253001	19255000
chr1	19254501	19256500
chr1	19265001	19267000
chr1	19276001	19278000
chr1	19379001	19381000
chr1	19380001	19382000
chr1	19384501	19386500
chr1	19385501	19387500
chr1	19392001	19394000
chr1	19396501	19398500
chr1	19402001	19404000
chr1	19535501	19537500
chr1	19577001	19579000
chr1	19651501	19653500
chr1	19665001	19667000
chr1	19668501	19670500
chr1	19673501	19675500
chr1	19686501	19688500
chr1	19688001	19690000
chr1	19731001	19733000
chr1	19767501	19769500
chr1	19922501	19924500
chr1	19971501	19973500
chr1	19982501	19984500
chr1	19991501	19993500
chr1	20005001	20007000
chr1	20095001	20097000
chr1	20125001	20127000
chr1	20208001	20210000
chr1	20465001	20467000
chr1	20478001	20480000
chr1	20479001	20481000
chr1	20491001	20493000
chr1	20492501	20494500
chr1	20512001	20514000
chr1	20669501	20671500
chr1	20693001	20695000
chr1	20756501	20758500
chr1	20802501	20804500
chr1	20812001	20814000
chr1	20819001	20821000
chr1	20878501	20880500
chr1	20979001	20981000
chr1	21030501	21032500
chr1	21047001	21049000
chr1	21053001	21055000
chr1	21058001	21060000
chr1	21112501	21114500
chr1	21142001	21144000
chr1	21379001	21381000
chr1	21502001	21504000
chr1	21616001	21618000
chr1	21643501	21645500
chr1	21652001	21654000
chr1	21714501	21716500
chr1	21762501	21764500
chr1	21766001	21768000
chr1	21835501	21837500
chr1	21874001	21876000
chr1	21890501	21892500
chr1	21900001	21902000
chr1	21916501	21918500
chr1	21919001	21921000
chr1	21920001	21922000
chr1	21924501	21926500
chr1	21928501	21930500
chr1	21944001	21946000
chr1	21979001	21981000
chr1	21994501	21996500
chr1	22108501	22110500
chr1	22148501	22150500
chr1	22154501	22156500
chr1	22173501	22175500
chr1	22181001	22183000
chr1	22210001	22212000
chr1	22236501	22238500
chr1	22247501	22249500
chr1	22440501	22442500
chr1	22458001	22460000
chr1	22459001	22461000
chr1	22463001	22465000
chr1	22489001	22491000
chr1	22534001	22536000
chr1	22593501	22595500
chr1	22668501	22670500
chr1	22676501	22678500
chr1	22777001	22779000
chr1	22877001	22879000
chr1	22907001	22909000
chr1	22925501	22927500
chr1	22952501	22954500
chr1	22969001	22971000
chr1	22979001	22981000
chr1	23003001	23005000
chr1	23038501	23040500
chr1	23049501	23051500
chr1	23127501	23129500
chr1	23131501	23133500
chr1	23201001	23203000
chr1	23240001	23242000
chr1	23241501	23243500
chr1	23669501	23671500
chr1	23694001	23696000
chr1	23750001	23752000
chr1	23778501	23780500
chr1	23809501	23811500
chr1	23857001	23859000
chr1	23880001	23882000
chr1	23885001	23887000
chr1	23923501	23925500
chr1	23944501	23946500
chr1	23964001	23966000
chr1	24015001	24017000
chr1	24017501	24019500
chr1	24119501	24121500
chr1	24126001	24128000
chr1	24285001	24287000
chr1	24305501	24307500
chr1	24319001	24321000
chr1	24433501	24435500
chr1	24437001	24439000
chr1	24476001	24478000
chr1	24647501	24649500
chr1	24673001	24675000
chr1	24741501	24743500
chr1	24969001	24971000
chr1	25055501	25057500
chr1	25071001	25073000
chr1	25125501	25127500
chr1	25159501	25161500
chr1	25174501	25176500
chr1	25226001	25228000
chr1	25227001	25229000
chr1	25237501	25239500
chr1	25242001	25244000
chr1	25254501	25256500
chr1	25257001	25259000
chr1	25261501	25263500
chr1	25268501	25270500
chr1	25282001	25284000
chr1	25284001	25286000
chr1	25289501	25291500
chr1	25308001	25310000
chr1	25324001	25326000
chr1	25368501	25370500
chr1	25380001	25382000
chr1	25391001	25393000
chr1	25409001	25411000
chr1	25415501	25417500
chr1	25526001	25528000
chr1	25572501	25574500
chr1	25592501	25594500
chr1	25663001	25665000
chr1	25855001	25857000
chr1	25856001	25858000
chr1	25870501	25872500
chr1	25889001	25891000
chr1	25893501	25895500
chr1	25899001	25901000
chr1	25942501	25944500
chr1	25949001	25951000
chr1	26093501	26095500
chr1	26116001	26118000
chr1	26135501	26137500
chr1	26146001	26148000
chr1	26231501	26233500
chr1	26249001	26251000
chr1	26324501	26326500
chr1	26348001	26350000
chr1	26361001	26363000
chr1	26372001	26374000
chr1	26420001	26422000
chr1	26481501	26483500
chr1	26487001	26489000
chr1	26490501	26492500
chr1	26515001	26517000
chr1	26545501	26547500
chr1	26560001	26562000
chr1	26606001	26608000
chr1	26616001	26618000
chr1	26632001	26634000
chr1	26662501	26664500
chr1	26680001	26682000
chr1	26686501	26688500
chr1	26735001	26737000
chr1	26757001	26759000
chr1	26798001	26800000
chr1	26856501	26858500
chr1	26921501	26923500
chr1	26946501	26948500
chr1	27018501	27020500
chr1	27021001	27023000
chr1	27023501	27025500
chr1	27114501	27116500
chr1	27129501	27131500
chr1	27143501	27145500
chr1	27182001	27184000
chr1	27190001	27192000
chr1	27247501	27249500
chr1	27319501	27321500
chr1	27331001	27333000
chr1	27358001	27360000
chr1	27384001	27386000
chr1	27390001	27392000
chr1	27426501	27428500
chr1	27427501	27429500
chr1	27462501	27464500
chr1	27559501	27561500
chr1	27626501	27628500
chr1	27632501	27634500
chr1	27660501	27662500
chr1	27676001	27678000
chr1	27683001	27685000
chr1	27692501	27694500
chr1	27708501	27710500
chr1	27731501	27733500
chr1	27844501	27846500
chr1	27849001	27851000
chr1	27853501	27855500
chr1	27862501	27864500
chr1	27875001	27877000
chr1	27883001	27885000
chr1	27892501	27894500
chr1	27895001	27897000
chr1	27896501	27898500
chr1	27901001	27903000
chr1	27919001	27921000
chr1	27924001	27926000
chr1	27928501	27930500
chr1	27960001	27962000
chr1	28156501	28158500
chr1	28179501	28181500
chr1	28285001	28287000
chr1	28573001	28575000
chr1	28585501	28587500
chr1	29138001	29140000
chr1	29210001	29212000
chr1	29213001	29215000
chr1	29448001	29450000
chr1	29460001	29462000
chr1	29565501	29567500
chr1	29610501	29612500
chr1	29651501	29653500
chr1	29669001	29671000
chr1	29769501	29771500
chr1	29787001	29789000
chr1	29804501	29806500
chr1	30161501	30163500
chr1	30179001	30181000
chr1	30239501	30241500
chr1	30328001	30330000
chr1	30435001	30437000
chr1	30558001	30560000
chr1	30606001	30608000
chr1	30669501	30671500
chr1	30670501	30672500
chr1	30759001	30761000
chr1	30814001	30816000
chr1	30844501	30846500
chr1	30877001	30879000
chr1	30890001	30892000
chr1	30918501	30920500
chr1	30950501	30952500
chr1	31124001	31126000
chr1	31158001	31160000
chr1	31190501	31192500
chr1	31198001	31200000
chr1	31221001	31223000
chr1	31229001	31231000
chr1	31247501	31249500
chr1	31249001	31251000
chr1	31258001	31260000
chr1	31259501	31261500
chr1	31349001	31351000
chr1	31386501	31388500
chr1	31536501	31538500
chr1	31627001	31629000
chr1	31648501	31650500
chr1	31769001	31771000
chr1	31845501	31847500
chr1	31886001	31888000
chr1	31895001	31897000
chr1	32041001	32043000
chr1	32045001	32047000
chr1	32049001	32051000
chr1	32109001	32111000
chr1	32126501	32128500
chr1	32132001	32134000
chr1	32135001	32137000
chr1	32145001	32147000
chr1	32153001	32155000
chr1	32169001	32171000
chr1	32180001	32182000
chr1	32193501	32195500
chr1	32200501	32202500
chr1	32208001	32210000
chr1	32225001	32227000
chr1	32254501	32256500
chr1	32263501	32265500
chr1	32404001	32406000
chr1	32479001	32481000
chr1	32537501	32539500
chr1	32644501	32646500
chr1	32666001	32668000
chr1	32670501	32672500
chr1	32686501	32688500
chr1	32705501	32707500
chr1	32712501	32714500
chr1	32714001	32716000
chr1	32740001	32742000
chr1	32800501	32802500
chr1	32816501	32818500
chr1	32827001	32829000
chr1	32859001	32861000
chr1	32892001	32894000
chr1	32913001	32915000
chr1	32929501	32931500
chr1	33219001	33221000
chr1	33230501	33232500
chr1	33236001	33238000
chr1	33282501	33284500
chr1	33336501	33338500
chr1	33340501	33342500
chr1	33350501	33352500
chr1	33358001	33360000
chr1	33390501	33392500
chr1	33438501	33440500
chr1	33517001	33519000
chr1	33546501	33548500
chr1	33646001	33648000
chr1	33741001	33743000
chr1	33760501	33762500
chr1	33772001	33774000
chr1	33788501	33790500
chr1	33829501	33831500
chr1	33833001	33835000
chr1	33895001	33897000
chr1	34089501	34091500
chr1	34628501	34630500
chr1	34641501	34643500
chr1	35207001	35209000
chr1	35246501	35248500
chr1	35250001	35252000
chr1	35257501	35259500
chr1	35258501	35260500
chr1	35309501	35311500
chr1	35323501	35325500
chr1	35330501	35332500
chr1	35350001	35352000
chr1	35392001	35394000
chr1	35395001	35397000
chr1	35441501	35443500
chr1	35496001	35498000
chr1	36023501	36025500
chr1	36030501	36032500
chr1	36038501	36040500
chr1	36041501	36043500
chr1	36172501	36174500
chr1	36191001	36193000
chr1	36234001	36236000
chr1	36348001	36350000
chr1	36549501	36551500
chr1	36552501	36554500
chr1	36553501	36555500
chr1	36573001	36575000
chr1	36599501	36601500
chr1	36615001	36617000
chr1	36640501	36642500
chr1	36644001	36646000
chr1	36688501	36690500
chr1	36771501	36773500
chr1	36786001	36788000
chr1	36805501	36807500
chr1	36929001	36931000
chr1	36937001	36939000
chr1	37051001	37053000
chr1	37089001	37091000
chr1	37090001	37092000
chr1	37235501	37237500
chr1	37336001	37338000
chr1	37388501	37390500
chr1	37494501	37496500
chr1	37500501	37502500
chr1	37529501	37531500
chr1	37545001	37547000
chr1	37721001	37723000
chr1	37738501	37740500
chr1	37860501	37862500
chr1	37895001	37897000
chr1	37944001	37946000
chr1	37951501	37953500
chr1	37980001	37982000
chr1	38099001	38101000
chr1	38157001	38159000
chr1	38182001	38184000
chr1	38218001	38220000
chr1	38230001	38232000
chr1	38273001	38275000
chr1	38324501	38326500
chr1	38361001	38363000
chr1	38411501	38413500
chr1	38461501	38463500
chr1	38464501	38466500
chr1	38494501	38496500
chr1	38510001	38512000
chr1	38580001	38582000
chr1	38599001	38601000
chr1	38604001	38606000
chr1	38679001	38681000
chr1	38750001	38752000
chr1	38941001	38943000
chr1	39023501	39025500
chr1	39043001	39045000
chr1	39079001	39081000
chr1	39254001	39256000
chr1	39280501	39282500
chr1	39283501	39285500
chr1	39456501	39458500
chr1	39546501	39548500
chr1	39567501	39569500
chr1	39571001	39573000
chr1	39874001	39876000
chr1	39878001	39880000
chr1	39955501	39957500
chr1	39975001	39977000
chr1	39980501	39982500
chr1	40104501	40106500
chr1	40136501	40138500
chr1	40156501	40158500
chr1	40203501	40205500
chr1	40236001	40238000
chr1	40239001	40241000
chr1	40254001	40256000
chr1	40366001	40368000
chr1	40505501	40507500
chr1	40598001	40600000
chr1	40626001	40628000
chr1	40768501	40770500
chr1	40780001	40782000
chr1	40838501	40840500
chr1	40915001	40917000
chr1	41118001	41120000
chr1	41130501	41132500
chr1	41247001	41249000
chr1	41250001	41252000
chr1	41252001	41254000
chr1	41283501	41285500
chr1	41785501	41787500
chr1	41826501	41828500
chr1	41831501	41833500
chr1	41859001	41861000
chr1	41869501	41871500
chr1	41872001	41874000
chr1	41881001	41883000
chr1	41883501	41885500
chr1	41888001	41890000
chr1	41922001	41924000
chr1	41951001	41953000
chr1	41959501	41961500
chr1	41961001	41963000
chr1	41966001	41968000
chr1	41972501	41974500
chr1	41981001	41983000
chr1	41989001	41991000
chr1	41990001	41992000
chr1	42010001	42012000
chr1	42039501	42041500
chr1	42048501	42050500
chr1	42195001	42197000
chr1	42248501	42250500
chr1	42384001	42386000
chr1	42500501	42502500
chr1	42609501	42611500
chr1	42799501	42801500
chr1	43123501	43125500
chr1	43205501	43207500
chr1	43215001	43217000
chr1	43231001	43233000
chr1	43250501	43252500
chr1	43281501	43283500
chr1	43352501	43354500
chr1	43389501	43391500
chr1	43423001	43425000
chr1	43471501	43473500
chr1	43473001	43475000
chr1	43534001	43536000
chr1	43551001	43553000
chr1	43572501	43574500
chr1	43636501	43638500
chr1	43735501	43737500
chr1	43750501	43752500
chr1	43769001	43771000
chr1	43814001	43816000
chr1	43824001	43826000
chr1	43912501	43914500
chr1	43966501	43968500
chr1	43967501	43969500
chr1	43996501	43998500
chr1	44022501	44024500
chr1	44030001	44032000
chr1	44035001	44037000
chr1	44172001	44174000
chr1	44370501	44372500
chr1	44379001	44381000
chr1	44398501	44400500
chr1	44435501	44437500
chr1	44440001	44442000
chr1	44448501	44450500
chr1	44456501	44458500
chr1	44461001	44463000
chr1	44464501	44466500
chr1	44476001	44478000
chr1	44495001	44497000
chr1	44604501	44606500
chr1	44635001	44637000
chr1	44704001	44706000
chr1	44715001	44717000
chr1	44871001	44873000
chr1	44874001	44876000
chr1	44965501	44967500
chr1	44973001	44975000
chr1	44989501	44991500
chr1	45075001	45077000
chr1	45097001	45099000
chr1	45102001	45104000
chr1	45106001	45108000
chr1	45114501	45116500
chr1	45189001	45191000
chr1	45240501	45242500
chr1	45249501	45251500
chr1	45251501	45253500
chr1	45292001	45294000
chr1	45297001	45299000
chr1	45571001	45573000
chr1	45769001	45771000
chr1	45792501	45794500
chr1	45805001	45807000
chr1	45955501	45957500
chr1	45986501	45988500
chr1	46049001	46051000
chr1	46087001	46089000
chr1	46151001	46153000
chr1	46189501	46191500
chr1	46597001	46599000
chr1	46668501	46670500
chr1	46706501	46708500
chr1	46712501	46714500
chr1	46805501	46807500
chr1	46858501	46860500
chr1	46865001	46867000
chr1	46912501	46914500
chr1	46923501	46925500
chr1	46950501	46952500
chr1	46953501	46955500
chr1	46991001	46993000
chr1	47008501	47010500
chr1	47023501	47025500
chr1	47034001	47036000
chr1	47079001	47081000
chr1	47183501	47185500
chr1	47277501	47279500
chr1	47488501	47490500
chr1	47646501	47648500
chr1	47690501	47692500
chr1	47694501	47696500
chr1	47700501	47702500
chr1	47778501	47780500
chr1	47881501	47883500
chr1	47899001	47901000
chr1	47902001	47904000
chr1	47909001	47911000
chr1	47914501	47916500
chr1	47998501	48000500
chr1	48173501	48175500
chr1	48190001	48192000
chr1	48230001	48232000
chr1	48461501	48463500
chr1	48678501	48680500
chr1	48679501	48681500
chr1	48847501	48849500
chr1	48937001	48939000
chr1	49241501	49243500
chr1	50513001	50515000
chr1	50575001	50577000
chr1	50846501	50848500
chr1	50881001	50883000
chr1	50885001	50887000
chr1	50892501	50894500
chr1	51424501	51426500
chr1	51434001	51436000
chr1	51443001	51445000
chr1	51701501	51703500
chr1	51763501	51765500
chr1	51984001	51986000
chr1	52194001	52196000
chr1	52454501	52456500
chr1	52521001	52523000
chr1	52646001	52648000
chr1	52825501	52827500
chr1	52831001	52833000
chr1	52869001	52871000
chr1	53018001	53020000
chr1	53067501	53069500
chr1	53191501	53193500
chr1	53385501	53387500
chr1	53528001	53530000
chr1	53587501	53589500
chr1	53741001	53743000
chr1	53761001	53763000
chr1	53764001	53766000
chr1	53769001	53771000
chr1	53785501	53787500
chr1	53786501	53788500
chr1	53791501	53793500
chr1	53814001	53816000
chr1	53841001	53843000
chr1	53874501	53876500
chr1	53890001	53892000
chr1	53904001	53906000
chr1	53925501	53927500
chr1	53927001	53929000
chr1	53946501	53948500
chr1	53947501	53949500
chr1	53967501	53969500
chr1	53971001	53973000
chr1	53974001	53976000
chr1	53991001	53993000
chr1	53994501	53996500
chr1	54011501	54013500
chr1	54147001	54149000
chr1	54150501	54152500
chr1	54154001	54156000
chr1	54196501	54198500
chr1	54517501	54519500
chr1	54561501	54563500
chr1	54585501	54587500
chr1	54601501	54603500
chr1	54664501	54666500
chr1	54682501	54684500
chr1	54691501	54693500
chr1	54703501	54705500
chr1	54706001	54708000
chr1	54715501	54717500
chr1	54722501	54724500
chr1	54725001	54727000
chr1	54739501	54741500
chr1	54757001	54759000
chr1	54768501	54770500
chr1	54791501	54793500
chr1	54807501	54809500
chr1	54821001	54823000
chr1	54841001	54843000
chr1	54844001	54846000
chr1	54856001	54858000
chr1	54869001	54871000
chr1	54872001	54874000
chr1	54926501	54928500
chr1	54940001	54942000
chr1	54954501	54956500
chr1	55008001	55010000
chr1	55027001	55029000
chr1	55096001	55098000
chr1	55265501	55267500
chr1	55351501	55353500
chr1	55445001	55447000
chr1	55459501	55461500
chr1	55462001	55464000
chr1	55488001	55490000
chr1	55504001	55506000
chr1	55516501	55518500
chr1	55521501	55523500
chr1	55536001	55538000
chr1	56856001	56858000
chr1	57014501	57016500
chr1	57043501	57045500
chr1	57110001	57112000
chr1	57887501	57889500
chr1	58714501	58716500
chr1	58919501	58921500
chr1	59011001	59013000
chr1	59041501	59043500
chr1	59247501	59249500
chr1	59280001	59282000
chr1	59612001	59614000
chr1	59761501	59763500
chr1	60281001	60283000
chr1	60436501	60438500
chr1	61063501	61065500
chr1	61470001	61472000
chr1	61508501	61510500
chr1	61517501	61519500
chr1	61542501	61544500
chr1	61546501	61548500
chr1	61948501	61950500
chr1	62207501	62209500
chr1	62751501	62753500
chr1	62784001	62786000
chr1	62814501	62816500
chr1	62901001	62903000
chr1	63787001	63789000
chr1	63791501	63793500
chr1	63832001	63834000
chr1	63938501	63940500
chr1	64058501	64060500
chr1	64239501	64241500
chr1	64666001	64668000
chr1	64880501	64882500
chr1	65209501	65211500
chr1	65431001	65433000
chr1	65467501	65469500
chr1	65531001	65533000
chr1	65532501	65534500
chr1	65613501	65615500
chr1	65730501	65732500
chr1	65743501	65745500
chr1	65774501	65776500
chr1	65885001	65887000
chr1	66028501	66030500
chr1	66112001	66114000
chr1	66257501	66259500
chr1	66910501	66912500
chr1	66998501	67000500
chr1	67390001	67392000
chr1	67395501	67397500
chr1	67894501	67896500
chr1	68150501	68152500
chr1	68297001	68299000
chr1	68515501	68517500
chr1	68696501	68698500
chr1	68758501	68760500
chr1	68851501	68853500
chr1	69777001	69779000
chr1	70032501	70034500
chr1	70670501	70672500
chr1	70819501	70821500
chr1	70875501	70877500
chr1	71512001	71514000
chr1	72748501	72750500
chr1	73449001	73451000
chr1	75036501	75038500
chr1	75138501	75140500
chr1	75197501	75199500
chr1	75592501	75594500
chr1	75595501	75597500
chr1	75598501	75600500
chr1	75601001	75603000
chr1	76080001	76082000
chr1	76189001	76191000
chr1	76547001	76549000
chr1	77206001	77208000
chr1	77333501	77335500
chr1	77747001	77749000
chr1	78147501	78149500
chr1	78224001	78226000
chr1	78244001	78246000
chr1	78335001	78337000
chr1	78354001	78356000
chr1	78443501	78445500
chr1	78956501	78958500
chr1	80516001	80518000
chr1	82265501	82267500
chr1	82268001	82270000
chr1	84158501	84160500
chr1	84226501	84228500
chr1	84543001	84545000
chr1	84764001	84766000
chr1	84944501	84946500
chr1	85039501	85041500
chr1	85155501	85157500
chr1	85218501	85220500
chr1	85247501	85249500
chr1	85357501	85359500
chr1	85462001	85464000
chr1	85513001	85515000
chr1	85724501	85726500
chr1	85741001	85743000
chr1	85773001	85775000
chr1	85929501	85931500
chr1	86042001	86044000
chr1	86043001	86045000
chr1	86045501	86047500
chr1	86620501	86622500
chr1	86680501	86682500
chr1	86860501	86862500
chr1	86968501	86970500
chr1	87169501	87171500
chr1	87379001	87381000
chr1	87596501	87598500
chr1	87617001	87619000
chr1	87794501	87796500
chr1	87800001	87802000
chr1	88501001	88503000
chr1	88807001	88809000
chr1	88928001	88930000
chr1	89149001	89151000
chr1	89356501	89358500
chr1	89989501	89991500
chr1	90098501	90100500
chr1	90227501	90229500
chr1	90286001	90288000
chr1	90308501	90310500
chr1	90459001	90461000
chr1	91173001	91175000
chr1	91184501	91186500
chr1	91185501	91187500
chr1	91189001	91191000
chr1	91195001	91197000
chr1	91300501	91302500
chr1	91307001	91309000
chr1	91630001	91632000
chr1	91965501	91967500
chr1	92133001	92135000
chr1	92350501	92352500
chr1	92414001	92416000
chr1	92682501	92684500
chr1	92949501	92951500
chr1	93249501	93251500
chr1	93297001	93299000
chr1	93426001	93428000
chr1	93544001	93546000
chr1	93645001	93647000
chr1	94078501	94080500
chr1	94311501	94313500
chr1	94343501	94345500
chr1	94571001	94573000
chr1	94702001	94704000
chr1	95006501	95008500
chr1	95285001	95287000
chr1	95390501	95392500
chr1	95537001	95539000
chr1	95538001	95540000
chr1	95698501	95700500
chr1	96218001	96220000
chr1	97187001	97189000
chr1	97227501	97229500
chr1	98385501	98387500
chr1	98510001	98512000
chr1	98513501	98515500
chr1	99126501	99128500
chr1	99469001	99471000
chr1	99729501	99731500
chr1	100435001	100437000
chr1	100502501	100504500
chr1	100597001	100599000
chr1	100817001	100819000
chr1	101004001	101006000
chr1	101359501	101361500
chr1	101703501	101705500
chr1	101774001	101776000
chr1	102461501	102463500
chr1	103572501	103574500
chr1	104067001	104069000
chr1	105317001	105319000
chr1	106173501	106175500
chr1	107598501	107600500
chr1	107682501	107684500
chr1	108022501	108024500
chr1	108505501	108507500
chr1	109031001	109033000
chr1	109235501	109237500
chr1	109288501	109290500
chr1	109418501	109420500
chr1	109583501	109585500
chr1	109655001	109657000
chr1	109796001	109798000
chr1	109801001	109803000
chr1	109805001	109807000
chr1	109816501	109818500
chr1	109825001	109827000
chr1	110026001	110028000
chr1	110039501	110041500
chr1	110072501	110074500
chr1	110085001	110087000
chr1	110162001	110164000
chr1	110166001	110168000
chr1	110185501	110187500
chr1	110210001	110212000
chr1	110229501	110231500
chr1	110289501	110291500
chr1	110311501	110313500
chr1	110333501	110335500
chr1	110453001	110455000
chr1	110466501	110468500
chr1	110471501	110473500
chr1	110610001	110612000
chr1	110662501	110664500
chr1	110672001	110674000
chr1	110692501	110694500
chr1	110707501	110709500
chr1	110752501	110754500
chr1	110772001	110774000
chr1	110881001	110883000
chr1	110889001	110891000
chr1	111024001	111026000
chr1	111034001	111036000
chr1	111097001	111099000
chr1	111149001	111151000
chr1	111216501	111218500
chr1	111505501	111507500
chr1	111681501	111683500
chr1	111746001	111748000
chr1	111813001	111815000
chr1	111888501	111890500
chr1	111990501	111992500
chr1	112057501	112059500
chr1	112281001	112283000
chr1	112297501	112299500
chr1	112346501	112348500
chr1	112436501	112438500
chr1	112524001	112526000
chr1	112835001	112837000
chr1	113050501	113052500
chr1	113161001	113163000
chr1	113182001	113184000
chr1	113216501	113218500
chr1	113242001	113244000
chr1	113253501	113255500
chr1	113255501	113257500
chr1	113257001	113259000
chr1	113258001	113260000
chr1	113285001	113287000
chr1	113316001	113318000
chr1	113352001	113354000
chr1	113391501	113393500
chr1	113440501	113442500
chr1	113498501	113500500
chr1	113611501	113613500
chr1	113614501	113616500
chr1	113932501	113934500
chr1	113965001	113967000
chr1	114301001	114303000
chr1	114354001	114356000
chr1	114471501	114473500
chr1	114524501	114526500
chr1	114544001	114546000
chr1	114694501	114696500
chr1	114888001	114890000
chr1	114910501	114912500
chr1	115299001	115301000
chr1	115333001	115335000
chr1	115346001	115348000
chr1	115880001	115882000
chr1	115902001	115904000
chr1	116020501	116022500
chr1	116381001	116383000
chr1	116518001	116520000
chr1	116710001	116712000
chr1	116915001	116917000
chr1	117036001	117038000
chr1	117131501	117133500
chr1	117169001	117171000
chr1	117185001	117187000
chr1	117208501	117210500
chr1	117420501	117422500
chr1	117602001	117604000
chr1	117663501	117665500
chr1	117752001	117754000
chr1	117909001	117911000
chr1	117972001	117974000
chr1	118148501	118150500
chr1	118174001	118176000
chr1	118471501	118473500
chr1	119527501	119529500
chr1	119530501	119532500
chr1	119534001	119536000
chr1	119542501	119544500
chr1	119549001	119551000
chr1	119681501	119683500
chr1	120165001	120167000
chr1	120173501	120175500
chr1	120189501	120191500
chr1	120254501	120256500
chr1	120835501	120837500
chr1	120904501	120906500
chr1	121260001	121262000
chr1	121279501	121281500
chr1	121328001	121330000
chr1	121351501	121353500
chr1	121353001	121355000
chr1	121356001	121358000
chr1	121365001	121367000
chr1	121366501	121368500
chr1	121367501	121369500
chr1	121376501	121378500
chr1	121464501	121466500
chr1	121480501	121482500
chr1	143269501	143271500
chr1	143274001	143276000
chr1	143281501	143283500
chr1	143645501	143647500
chr1	143672001	143674000
chr1	143686001	143688000
chr1	143743501	143745500
chr1	143914501	143916500
chr1	144300001	144302000
chr1	144310001	144312000
chr1	144339001	144341000
chr1	144480001	144482000
chr1	144491001	144493000
chr1	144520001	144522000
chr1	144532501	144534500
chr1	144593001	144595000
chr1	144931001	144933000
chr1	144994001	144996000
chr1	145381001	145383000
chr1	145395501	145397500
chr1	145437001	145439000
chr1	145473001	145475000
chr1	145515001	145517000
chr1	145548001	145550000
chr1	145561001	145563000
chr1	145574501	145576500
chr1	145610501	145612500
chr1	145667001	145669000
chr1	145713001	145715000
chr1	145944001	145946000
chr1	145968001	145970000
chr1	145979001	145981000
chr1	145990501	145992500
chr1	146008001	146010000
chr1	146076501	146078500
chr1	146081501	146083500
chr1	146087501	146089500
chr1	146091001	146093000
chr1	146373001	146375000
chr1	146543001	146545000
chr1	146550001	146552000
chr1	146555501	146557500
chr1	146643501	146645500
chr1	146696001	146698000
chr1	146714001	146716000
chr1	147012001	147014000
chr1	147057501	147059500
[truncated: 32,438 more rows]
