# Supplementary material for: LMethyR-SVM: Predict Human Enhancers Using Low Methylated Regions based on Weighted Support Vector Machines
Source: PLoS One. 2016 Sep 23;11(9):e0163491. doi: 10.1371/journal.pone.0163491 (PMC5035071; doi:10.1371/journal.pone.0163491)
Supplement: S3 File — (XLSX) [file pone.0163491.s006.xlsx]

## Sheet: IMR90 enhancers
Model Parameters: weights values: RP: 512 , LP: 64, LN: 4 , RN: 256 ; LMRs division thresholds: RP: >95% , LP: 11%~95%, LN: <11%
chr	start	end
chr1	11001	13500
chr1	13001	16500
chr1	19501	23000
chr1	134001	137500
chr1	326001	329000
chr1	440001	443000
chr1	451001	453000
chr1	532001	535000
chr1	540001	543000
chr1	660501	663000
chr1	662001	664000
chr1	752001	754500
chr1	766001	768000
chr1	800501	804000
chr1	832501	834500
chr1	839501	843000
chr1	850501	854000
chr1	867501	869500
chr1	870501	872500
chr1	878001	882000
chr1	900001	902500
chr1	908501	910500
chr1	910001	915000
chr1	917501	919500
chr1	931001	933500
chr1	938501	942500
chr1	960001	963000
chr1	962001	965500
chr1	978001	980000
chr1	981001	984500
chr1	989001	992000
chr1	996001	999500
chr1	1010001	1016500
chr1	1016501	1018500
chr1	1018001	1020500
chr1	1022501	1024500
chr1	1044501	1046500
chr1	1053001	1055000
chr1	1055501	1058500
chr1	1065501	1067500
chr1	1070001	1072000
chr1	1077001	1079000
chr1	1078001	1080500
chr1	1079501	1082000
chr1	1085501	1087500
chr1	1098501	1104000
chr1	1103001	1105000
chr1	1104001	1106000
chr1	1110001	1112500
chr1	1114001	1116000
chr1	1117001	1119500
chr1	1146501	1150000
chr1	1153001	1155500
chr1	1154501	1156500
chr1	1169001	1171000
chr1	1170001	1173500
chr1	1174501	1179500
chr1	1180001	1182000
chr1	1182501	1184500
chr1	1185001	1187000
chr1	1189001	1193000
chr1	1194501	1197000
chr1	1220501	1224000
chr1	1226001	1228000
chr1	1229501	1232000
chr1	1237001	1241500
chr1	1255001	1258000
chr1	1261501	1265500
chr1	1264501	1268000
chr1	1267001	1269500
chr1	1270001	1273500
chr1	1274001	1276000
chr1	1277001	1279000
chr1	1280001	1282000
chr1	1281001	1283000
chr1	1287001	1289000
chr1	1291001	1295500
chr1	1295501	1297500
chr1	1306001	1309500
chr1	1316001	1318000
chr1	1321501	1323500
chr1	1325501	1328000
chr1	1335001	1337500
chr1	1353501	1355500
chr1	1356001	1358500
chr1	1361001	1363000
chr1	1362001	1364000
chr1	1364501	1370000
chr1	1372501	1375000
chr1	1376501	1378500
chr1	1410001	1412500
chr1	1420001	1422000
chr1	1424501	1427000
chr1	1448501	1451000
chr1	1459001	1461000
chr1	1462501	1466000
chr1	1476501	1480500
chr1	1485501	1487500
chr1	1488501	1491500
chr1	1496501	1498500
chr1	1532001	1534500
chr1	1555001	1559000
chr1	1559501	1562000
chr1	1581501	1584500
chr1	1592001	1595000
chr1	1595501	1599000
chr1	1599501	1602500
chr1	1606001	1609000
chr1	1609001	1611000
chr1	1628001	1631500
chr1	1640501	1642500
chr1	1644501	1648000
chr1	1658001	1661000
chr1	1668501	1671500
chr1	1680501	1685500
chr1	1688001	1692500
chr1	1718001	1720500
chr1	1845501	1848000
chr1	1847001	1849000
chr1	1859001	1861000
chr1	1873001	1876000
chr1	1885501	1887500
chr1	1888001	1890000
chr1	1891001	1893000
chr1	1896001	1898500
chr1	1899001	1902000
chr1	1905501	1908000
chr1	1909001	1913000
chr1	1913001	1915500
chr1	1916001	1918500
chr1	1920001	1922000
chr1	1944501	1946500
chr1	1946001	1948000
chr1	1955501	1958000
chr1	1977001	1979500
chr1	1990501	1993500
chr1	1998001	2001500
chr1	2002001	2004000
chr1	2003001	2008000
chr1	2012001	2014000
chr1	2013001	2015000
chr1	2016501	2018500
chr1	2019501	2022500
chr1	2024501	2029000
chr1	2029501	2032500
chr1	2036501	2040500
chr1	2043001	2045000
chr1	2052001	2058000
chr1	2063001	2067500
chr1	2084501	2086500
chr1	2088001	2090500
chr1	2096001	2098000
chr1	2103001	2105500
chr1	2107501	2109500
chr1	2110001	2114500
chr1	2119001	2122500
chr1	2129001	2131000
chr1	2139001	2142000
chr1	2143001	2147000
chr1	2162001	2167000
chr1	2173501	2175500
chr1	2177501	2181500
chr1	2180501	2184000
chr1	2186001	2189000
chr1	2197501	2200500
chr1	2200001	2203000
chr1	2203501	2205500
chr1	2206501	2208500
chr1	2220501	2224000
chr1	2225501	2227500
chr1	2226501	2228500
chr1	2230001	2233500
chr1	2237501	2242500
chr1	2243001	2247000
chr1	2246001	2250000
chr1	2249001	2256000
chr1	2257001	2260500
chr1	2260001	2264000
chr1	2263501	2268000
chr1	2269001	2273000
chr1	2272001	2274000
chr1	2273001	2276500
chr1	2287001	2289000
chr1	2288001	2290500
chr1	2305501	2309000
chr1	2313501	2316000
chr1	2315001	2317000
chr1	2316501	2318500
chr1	2331001	2334500
chr1	2333501	2335500
chr1	2334501	2338000
chr1	2338501	2342000
chr1	2348001	2350000
chr1	2358501	2362000
chr1	2364501	2367000
chr1	2371501	2375000
chr1	2376501	2380500
chr1	2381501	2386000
chr1	2389501	2392000
chr1	2391001	2393500
chr1	2394001	2397000
chr1	2398001	2400000
chr1	2399501	2401500
chr1	2400501	2402500
chr1	2401501	2405000
chr1	2405501	2408000
chr1	2411501	2413500
chr1	2413501	2416500
chr1	2423001	2428000
chr1	2431501	2433500
chr1	2432501	2434500
chr1	2433501	2437000
chr1	2436001	2441000
chr1	2444001	2448000
chr1	2448501	2452500
chr1	2453001	2457000
chr1	2462001	2465000
chr1	2465501	2467500
chr1	2468501	2470500
chr1	2472501	2474500
chr1	2473501	2477500
chr1	2482001	2485500
chr1	2486001	2489500
chr1	2515001	2517500
chr1	2522501	2526000
chr1	2527501	2530500
chr1	2533001	2535500
chr1	2536001	2539500
chr1	2563501	2566500
chr1	2569001	2571000
chr1	2693001	2695500
chr1	2712001	2717000
chr1	2718001	2720500
chr1	2719501	2721500
chr1	2726501	2729500
chr1	2742001	2744500
chr1	2749501	2752500
chr1	2770001	2773500
chr1	2776001	2780000
chr1	2780001	2782500
chr1	2782501	2784500
chr1	2783501	2785500
chr1	2784501	2788000
chr1	2790001	2793000
chr1	2794501	2796500
chr1	2802001	2805000
chr1	2808001	2810000
chr1	2810501	2813000
chr1	2818501	2822500
chr1	2822001	2824000
chr1	2823501	2825500
chr1	2833501	2836000
chr1	2835001	2838500
chr1	2841001	2846000
chr1	2845501	2847500
chr1	2846501	2848500
chr1	2850501	2852500
chr1	2857501	2859500
chr1	2860501	2863500
chr1	2862501	2864500
chr1	2863501	2868500
chr1	2877001	2879000
chr1	2882501	2887500
chr1	2889001	2891000
chr1	2896001	2899000
chr1	2899501	2901500
chr1	2919001	2922000
chr1	2927501	2930500
chr1	2938001	2940000
chr1	2946501	2951000
chr1	2951501	2954000
chr1	2953001	2955000
chr1	2954001	2956000
chr1	2974501	2978500
chr1	2991001	2993000
chr1	2992001	2994500
chr1	2994001	2999000
chr1	2999501	3001500
chr1	3003001	3005000
chr1	3006001	3008500
chr1	3007501	3009500
chr1	3009501	3014500
chr1	3028501	3031000
chr1	3032501	3034500
chr1	3035001	3039500
chr1	3040501	3042500
chr1	3043501	3045500
chr1	3050501	3052500
chr1	3051501	3055500
chr1	3054501	3056500
chr1	3055501	3058000
chr1	3057001	3059000
chr1	3061001	3064000
chr1	3070501	3072500
chr1	3072001	3074000
chr1	3077501	3079500
chr1	3082501	3086000
chr1	3085501	3092000
chr1	3094001	3096000
chr1	3095001	3097000
chr1	3096501	3101500
chr1	3102001	3104500
chr1	3105001	3108500
chr1	3120501	3123000
chr1	3132001	3136500
chr1	3135501	3140000
chr1	3142501	3145500
chr1	3146501	3150000
chr1	3149501	3151500
chr1	3153501	3156000
chr1	3157001	3160000
chr1	3160501	3163500
chr1	3164501	3166500
chr1	3174001	3176000
chr1	3187501	3189500
chr1	3191001	3197000
chr1	3199501	3203000
chr1	3203501	3205500
chr1	3214001	3218500
chr1	3223501	3225500
chr1	3224501	3226500
chr1	3228001	3231500
chr1	3231501	3234500
chr1	3237001	3240500
chr1	3239501	3242000
chr1	3241001	3243500
chr1	3244001	3247000
chr1	3246501	3252500
chr1	3251501	3253500
chr1	3254001	3256500
chr1	3257001	3259000
chr1	3264001	3266500
chr1	3267001	3271000
chr1	3271501	3274500
chr1	3275001	3278000
chr1	3279001	3281000
chr1	3284501	3287000
chr1	3288501	3292000
chr1	3302501	3305500
chr1	3305001	3307000
chr1	3308001	3310500
chr1	3317501	3321000
chr1	3320001	3322000
chr1	3332001	3334500
chr1	3335501	3342500
chr1	3345001	3350000
chr1	3351501	3355500
chr1	3356001	3359500
chr1	3360501	3363000
chr1	3369001	3371000
chr1	3373001	3375500
chr1	3374501	3376500
chr1	3375501	3378500
chr1	3379501	3382500
chr1	3384001	3386500
chr1	3387501	3390000
chr1	3391501	3396000
chr1	3397001	3399500
chr1	3410001	3416500
chr1	3417501	3423500
chr1	3423501	3427500
chr1	3444501	3447500
chr1	3451501	3454000
chr1	3455001	3459000
chr1	3458001	3462000
chr1	3461501	3466500
chr1	3466001	3469000
chr1	3472001	3475500
chr1	3476501	3479500
chr1	3494001	3499500
chr1	3499001	3501000
chr1	3503001	3505500
chr1	3505501	3510500
chr1	3511001	3513000
chr1	3513501	3518000
chr1	3517501	3521000
chr1	3520001	3522000
chr1	3524501	3528500
chr1	3530001	3532000
chr1	3533501	3537000
chr1	3546501	3550000
chr1	3549501	3551500
chr1	3550501	3552500
chr1	3553501	3557500
chr1	3592501	3595500
chr1	3600501	3602500
chr1	3602001	3604000
chr1	3603001	3608500
chr1	3609001	3612500
chr1	3611501	3615000
chr1	3614501	3618000
chr1	3618501	3622500
chr1	3632001	3634500
chr1	3637001	3639000
chr1	3650501	3654000
chr1	3661001	3663500
chr1	3689501	3694000
chr1	3694501	3698000
chr1	3700501	3702500
chr1	3703001	3708000
chr1	3720001	3722500
chr1	3733001	3735000
chr1	3737501	3740500
chr1	3741001	3744000
chr1	3774501	3776500
chr1	3796001	3798000
chr1	3806501	3808500
chr1	3820001	3822000
chr1	3827501	3829500
chr1	3831001	3833000
chr1	3836501	3838500
chr1	3839501	3841500
chr1	4003501	4005500
chr1	4035501	4037500
chr1	4036501	4040500
chr1	4058501	4061500
chr1	4064001	4066000
chr1	4106501	4110000
chr1	4122001	4129000
chr1	4131001	4133000
chr1	4142001	4145000
chr1	4149501	4151500
chr1	4150501	4152500
chr1	4168001	4171000
chr1	4179001	4181000
chr1	4180001	4183000
chr1	4186001	4188500
chr1	4192001	4195000
chr1	4197001	4200000
chr1	4225001	4228500
chr1	4230001	4232500
chr1	4361501	4365000
chr1	4389501	4394000
chr1	4393001	4396000
chr1	4405001	4407000
chr1	4417001	4420000
chr1	4422001	4424000
chr1	4481001	4483500
chr1	4485001	4487000
chr1	4506501	4508500
chr1	4520501	4524500
chr1	4541501	4543500
chr1	4543001	4545000
chr1	4544001	4546000
chr1	4554001	4556000
chr1	4569001	4571500
chr1	4572001	4574500
chr1	4575501	4579500
chr1	4644001	4646500
chr1	4652001	4654000
chr1	4655001	4657000
chr1	4662001	4664500
chr1	4673001	4675000
chr1	4691001	4694500
chr1	4696001	4699500
chr1	4712001	4714000
chr1	4717001	4719500
chr1	4718501	4720500
chr1	4733001	4736500
chr1	4749001	4754000
chr1	4785501	4787500
chr1	4788001	4791000
chr1	4795501	4797500
chr1	4804001	4806000
chr1	4814001	4817500
chr1	4831001	4835500
chr1	4834501	4836500
chr1	4835501	4838500
chr1	4855501	4857500
chr1	4881501	4883500
chr1	4888501	4892000
chr1	4896001	4898000
chr1	4911501	4913500
chr1	4988501	4990500
chr1	4996001	4999500
chr1	5036001	5040000
chr1	5203001	5205000
chr1	5220501	5222500
chr1	5253501	5255500
chr1	5327001	5329000
chr1	5346501	5348500
chr1	5356001	5358500
chr1	5371501	5373500
chr1	5393001	5396000
chr1	5400501	5402500
chr1	5481501	5484000
chr1	5487501	5489500
chr1	5513001	5515000
chr1	5514001	5516000
chr1	5515001	5517000
chr1	5531001	5534000
chr1	5539001	5541000
chr1	5540001	5542500
chr1	5553001	5555500
chr1	5561001	5566000
chr1	5631001	5633000
chr1	5675501	5678500
chr1	5706001	5709500
chr1	5720001	5722000
chr1	5721501	5723500
chr1	5724001	5726000
chr1	5740501	5742500
chr1	5751501	5754000
chr1	5770501	5774500
chr1	5776501	5779500
chr1	5784501	5787000
chr1	5802501	5809500
chr1	5810501	5812500
chr1	5811501	5814000
chr1	5824001	5826500
chr1	5854501	5859000
chr1	5870001	5872000
chr1	5886501	5888500
chr1	5890501	5892500
chr1	5893501	5895500
chr1	5908501	5912000
chr1	5917501	5919500
chr1	5923501	5927000
chr1	5931501	5933500
chr1	5934501	5936500
chr1	5935501	5938000
chr1	5942501	5945000
chr1	5947001	5951000
chr1	5955001	5958000
chr1	5968001	5973000
chr1	5974501	5977000
chr1	5997001	6000500
chr1	6007001	6009000
chr1	6010501	6013000
chr1	6025501	6028500
chr1	6030501	6032500
chr1	6033501	6037500
chr1	6036501	6038500
chr1	6061001	6065500
chr1	6065001	6068500
chr1	6073001	6075500
chr1	6084501	6087500
chr1	6087001	6089000
chr1	6094001	6096000
chr1	6099001	6103000
chr1	6102001	6104000
chr1	6106001	6108000
chr1	6125001	6127500
chr1	6129001	6131500
chr1	6141501	6145500
chr1	6157501	6160500
chr1	6159501	6164500
chr1	6169001	6171000
chr1	6203501	6206500
chr1	6219501	6223000
chr1	6230501	6233000
chr1	6236501	6239500
chr1	6277501	6279500
chr1	6311001	6313000
chr1	6322501	6324500
chr1	6323501	6325500
chr1	6339501	6343000
chr1	6350001	6353000
chr1	6359001	6362500
chr1	6366001	6370500
chr1	6388501	6391500
chr1	6390501	6392500
chr1	6393001	6395000
chr1	6410001	6413000
chr1	6418501	6422000
chr1	6485501	6487500
chr1	6487001	6489000
chr1	6519501	6522000
chr1	6528001	6530000
chr1	6547501	6549500
chr1	6554501	6557500
chr1	6561001	6563000
chr1	6564001	6568000
chr1	6568501	6570500
chr1	6572001	6574000
chr1	6681001	6684000
chr1	6687001	6690000
chr1	6830501	6832500
chr1	6846501	6850000
chr1	6967001	6969000
chr1	6971501	6974000
chr1	6974501	6976500
chr1	7008501	7010500
chr1	7013501	7016000
chr1	7015001	7017000
chr1	7016501	7019000
chr1	7019501	7023000
chr1	7027501	7029500
chr1	7031001	7033500
chr1	7032501	7034500
chr1	7034001	7037000
chr1	7068001	7071000
chr1	7102001	7106000
chr1	7109501	7113000
chr1	7117501	7119500
chr1	7120001	7122000
chr1	7129001	7131000
chr1	7156501	7158500
chr1	7158501	7160500
chr1	7159501	7161500
chr1	7169001	7171000
chr1	7187001	7189000
chr1	7209501	7213000
chr1	7257001	7259500
chr1	7288501	7291500
chr1	7306501	7312000
chr1	7351501	7356000
chr1	7357501	7361000
chr1	7392001	7397000
chr1	7405501	7409000
chr1	7410501	7413000
chr1	7445001	7451000
chr1	7470001	7472000
chr1	7486501	7489000
chr1	7491001	7493000
chr1	7495501	7499500
chr1	7514001	7517000
chr1	7518001	7520500
chr1	7519501	7521500
chr1	7528001	7530000
chr1	7529501	7531500
chr1	7530501	7533000
chr1	7536501	7539000
chr1	7539501	7542000
chr1	7542001	7544500
chr1	7545001	7547000
chr1	7550501	7552500
chr1	7560501	7564000
chr1	7567001	7570000
chr1	7586001	7589500
chr1	7593501	7595500
chr1	7594501	7596500
chr1	7596001	7598500
chr1	7611501	7616500
chr1	7617501	7620500
chr1	7621001	7623000
chr1	7634001	7636000
chr1	7640501	7643000
chr1	7649001	7652000
chr1	7668501	7671000
chr1	7674501	7678000
chr1	7684001	7687000
chr1	7689501	7691500
chr1	7692001	7695500
chr1	7700501	7706500
chr1	7711001	7713000
chr1	7720501	7722500
chr1	7723501	7725500
chr1	7727501	7730500
chr1	7737501	7740500
chr1	7745501	7748500
chr1	7809501	7812500
chr1	7855001	7857000
chr1	7912001	7914000
chr1	8012001	8014000
chr1	8044501	8046500
chr1	8064001	8066000
chr1	8153501	8155500
chr1	8181001	8183000
chr1	8271501	8274000
chr1	8342001	8344500
chr1	8383501	8385500
chr1	8385001	8387000
chr1	8389001	8391500
chr1	8390501	8392500
chr1	8402501	8404500
chr1	8406001	8409000
chr1	8419501	8423000
chr1	8422501	8425000
chr1	8425501	8428000
chr1	8432501	8436000
chr1	8437001	8439500
chr1	8439001	8441000
chr1	8467501	8470500
chr1	8523001	8525500
chr1	8586001	8588000
chr1	8657501	8660000
chr1	8761001	8763000
chr1	8771001	8773500
chr1	8998001	9000000
chr1	9003501	9005500
chr1	9129001	9131000
chr1	9158001	9160000
chr1	9165501	9167500
chr1	9214001	9216000
chr1	9256001	9258500
chr1	9257501	9259500
chr1	9260001	9262000
chr1	9299501	9301500
chr1	9309501	9312500
chr1	9318501	9320500
chr1	9319501	9321500
chr1	9328501	9331000
chr1	9338001	9340000
chr1	9339001	9342500
chr1	9354001	9356000
chr1	9375001	9377000
chr1	9379501	9383500
chr1	9383001	9385000
chr1	9397001	9400500
chr1	9409001	9411500
chr1	9417501	9420000
chr1	9420501	9423500
chr1	9458001	9460000
chr1	9472501	9475000
chr1	9481001	9483500
chr1	9497501	9500000
chr1	9501001	9503000
chr1	9514501	9516500
chr1	9526001	9529000
chr1	9531501	9534500
chr1	9649501	9653500
chr1	9653001	9656000
chr1	9656501	9659000
chr1	9664501	9666500
chr1	9666001	9668000
chr1	9672001	9676000
chr1	9688501	9690500
chr1	9779501	9783000
chr1	9789001	9792500
chr1	9895501	9897500
chr1	9903001	9905500
chr1	9909501	9911500
chr1	9931501	9933500
chr1	9942501	9945500
chr1	10239001	10241000
chr1	10437501	10440500
chr1	10555501	10558000
chr1	10570501	10572500
chr1	10581501	10584000
chr1	10598001	10600000
chr1	10599001	10601000
chr1	10600501	10602500
chr1	10656501	10659000
chr1	10682001	10684000
chr1	10685001	10688000
chr1	10687001	10689000
chr1	10688501	10690500
chr1	10694001	10696500
chr1	10707501	10712000
chr1	10712001	10714000
chr1	10713001	10715500
chr1	10717001	10719000
chr1	10728001	10730500
chr1	10733001	10738500
chr1	10739001	10741000
chr1	10744001	10749000
chr1	10748001	10752500
chr1	10764001	10767500
chr1	10772001	10774000
chr1	10773001	10775000
chr1	10776501	10779500
chr1	10780001	10782000
chr1	10783501	10786000
chr1	10785001	10787000
chr1	10811001	10813000
chr1	10821501	10823500
chr1	10838501	10841000
chr1	10841501	10843500
chr1	10845001	10847000
chr1	10872501	10874500
chr1	10888001	10890000
chr1	10893501	10896500
chr1	10910001	10912500
chr1	10915001	10918500
chr1	10922001	10924000
chr1	10948501	10951000
chr1	10957001	10959000
chr1	10959501	10961500
chr1	10965001	10967000
chr1	10969501	10972000
chr1	10998501	11000500
chr1	11000001	11003500
chr1	11005501	11008500
chr1	11111501	11113500
chr1	11113001	11115000
chr1	11131001	11133000
chr1	11371001	11373000
chr1	11375001	11377000
chr1	11390001	11392500
chr1	11404001	11406500
chr1	11409001	11411000
chr1	11433001	11435000
chr1	11476501	11478500
chr1	11504001	11507000
chr1	11525501	11527500
chr1	11545501	11547500
chr1	11558001	11561500
chr1	11578501	11580500
chr1	11581001	11583000
chr1	11596001	11598500
chr1	11600001	11603000
chr1	11652501	11655500
chr1	11661001	11663000
chr1	11707501	11710000
chr1	11712001	11714500
chr1	11741501	11743500
chr1	11760001	11762500
chr1	11799501	11801500
chr1	11811001	11813000
chr1	11838501	11840500
chr1	11847001	11850500
chr1	11861501	11864000
chr1	11888001	11890500
chr1	11896001	11898000
chr1	11899501	11903000
chr1	11907001	11909500
chr1	11939501	11943500
chr1	11979001	11981000
chr1	12097501	12099500
chr1	12113501	12115500
chr1	12116501	12119000
chr1	12185001	12188500
chr1	12200501	12202500
chr1	12202001	12204500
chr1	12237501	12240000
chr1	12239001	12241000
chr1	12244001	12247000
chr1	12493001	12495000
chr1	12509001	12511000
chr1	12532501	12536500
chr1	12563501	12566500
chr1	12599001	12603000
chr1	12608501	12611000
chr1	12612001	12614500
chr1	12645001	12647000
chr1	12660501	12663000
chr1	12678501	12681000
chr1	12681501	12684000
chr1	12690001	12692500
chr1	12869501	12872000
chr1	13844001	13846000
chr1	13942001	13944000
chr1	14076501	14079000
chr1	14107501	14111000
chr1	14114501	14116500
chr1	14155501	14157500
chr1	14219501	14221500
chr1	14226501	14229000
chr1	14393001	14395000
chr1	14426501	14428500
chr1	14438501	14441000
chr1	14509001	14511500
chr1	14588501	14591000
chr1	14838001	14840000
chr1	14917501	14919500
chr1	14927501	14929500
chr1	15041501	15044000
chr1	15174501	15177000
chr1	15220501	15222500
chr1	15221501	15223500
chr1	15255001	15258000
chr1	15270501	15272500
chr1	15275501	15277500
chr1	15334001	15336000
chr1	15361001	15364500
chr1	15369001	15371000
chr1	15373001	15376000
chr1	15382001	15385000
chr1	15385501	15387500
chr1	15402501	15404500
chr1	15406501	15408500
chr1	15414001	15417500
chr1	15424501	15427500
chr1	15435501	15437500
chr1	15442501	15444500
chr1	15477501	15479500
chr1	15481001	15483000
chr1	15527001	15529000
chr1	15532501	15535000
chr1	15539501	15541500
chr1	15551501	15554000
chr1	15585501	15589000
chr1	15649001	15652000
chr1	15660001	15662500
chr1	15663001	15665500
chr1	15670501	15675500
chr1	15697001	15699000
chr1	15710001	15713500
chr1	15733501	15736000
chr1	15737001	15741500
chr1	15742501	15744500
chr1	15755001	15757000
chr1	15893501	15895500
chr1	15943501	15945500
chr1	16029501	16031500
chr1	16053001	16055000
chr1	16054001	16056500
chr1	16058001	16060500
chr1	16059501	16061500
chr1	16090501	16092500
chr1	16175001	16177000
chr1	16176001	16178000
chr1	16254001	16256500
chr1	16259001	16261000
chr1	16260501	16262500
chr1	16268001	16270000
chr1	16274501	16277000
chr1	16276001	16278000
chr1	16277501	16279500
chr1	16339001	16341500
chr1	16340501	16343000
chr1	16344501	16346500
chr1	16356001	16358500
chr1	16368501	16370500
chr1	16374501	16376500
chr1	16378501	16380500
chr1	16390001	16392000
chr1	16401501	16404000
chr1	16438001	16440000
chr1	16471001	16475000
chr1	16478501	16481000
chr1	16490501	16492500
chr1	16501001	16503000
chr1	16535001	16538000
chr1	16718001	16720500
chr1	16721501	16724000
chr1	16723001	16725000
chr1	16784001	16787000
chr1	16839501	16842000
chr1	16847501	16849500
chr1	16861001	16863000
chr1	16900501	16902500
chr1	16944501	16947500
chr1	16949501	16951500
chr1	17023001	17025000
chr1	17024001	17026000
chr1	17038001	17040000
chr1	17090001	17093000
chr1	17197501	17199500
chr1	17199001	17201000
chr1	17200001	17202000
chr1	17274001	17276500
chr1	17279001	17282000
chr1	17302501	17307000
chr1	17309501	17311500
chr1	17411501	17414000
chr1	17413001	17415000
chr1	17423501	17425500
chr1	17448501	17450500
chr1	17510501	17512500
chr1	17511501	17513500
chr1	17525001	17527000
chr1	17534001	17536500
chr1	17538001	17540500
chr1	17566501	17570000
chr1	17631001	17633500
chr1	17664501	17666500
chr1	17732501	17734500
chr1	17738001	17740500
chr1	17750001	17752000
chr1	17895001	17897000
chr1	17899001	17901000
chr1	17913001	17916500
chr1	17918501	17920500
chr1	17928501	17931500
chr1	17944001	17946000
chr1	17956001	17958000
chr1	17993001	17995000
chr1	17994001	17997500
chr1	17996501	17999000
chr1	18026001	18028500
chr1	18088501	18091500
chr1	18116501	18118500
chr1	18121501	18124500
chr1	18151001	18153500
chr1	18154501	18156500
chr1	18205501	18207500
chr1	18259001	18261000
chr1	18333001	18335000
chr1	18383501	18386000
chr1	18398501	18400500
chr1	18416501	18420000
chr1	18469001	18472500
chr1	18486501	18488500
chr1	18500001	18503500
chr1	18516501	18518500
chr1	18523001	18525500
chr1	18611001	18613000
chr1	18617001	18619000
chr1	18632501	18635000
chr1	18635501	18638000
chr1	18687501	18689500
chr1	18699501	18701500
chr1	18710501	18713000
chr1	18806001	18809500
chr1	18928001	18930500
chr1	18958501	18960500
chr1	18959501	18961500
chr1	18966501	18970000
chr1	18975001	18977000
chr1	18979501	18981500
chr1	18980501	18982500
chr1	18986501	18988500
chr1	19018501	19021500
chr1	19056001	19059500
chr1	19124501	19126500
chr1	19130501	19132500
chr1	19143501	19147500
chr1	19209001	19211000
chr1	19229001	19231500
chr1	19244001	19246000
chr1	19248001	19251500
chr1	19254501	19257000
chr1	19270501	19273000
chr1	19272001	19274000
chr1	19274501	19279500
chr1	19336001	19339000
chr1	19379001	19381000
chr1	19384001	19386000
chr1	19391001	19395500
chr1	19399001	19405500
chr1	19583501	19585500
chr1	19651001	19654000
chr1	19653001	19655000
chr1	19666501	19673000
chr1	19673501	19677000
chr1	19678001	19680500
chr1	19679501	19681500
chr1	19688501	19691500
chr1	19694001	19698500
chr1	19700501	19703500
chr1	19716501	19718500
chr1	19731001	19733500
chr1	19752501	19755000
chr1	19763501	19765500
chr1	19767501	19769500
chr1	19768501	19770500
chr1	19780501	19782500
chr1	19923001	19925000
chr1	19971001	19974000
chr1	19976501	19979000
chr1	20034501	20036500
chr1	20060501	20063000
chr1	20094501	20097000
chr1	20237001	20239500
chr1	20301501	20303500
chr1	20302501	20305000
chr1	20307001	20309000
chr1	20479501	20481500
chr1	20537501	20540000
chr1	20616501	20619000
chr1	20725501	20729000
chr1	20729001	20731500
chr1	20802001	20804500
chr1	20816501	20819000
chr1	20819001	20822000
chr1	20915001	20917500
chr1	20982001	20984000
chr1	21037001	21039000
chr1	21047001	21049000
chr1	21053501	21057000
chr1	21059001	21061000
chr1	21563501	21566000
chr1	21580501	21582500
chr1	21605501	21607500
chr1	21628001	21630500
chr1	21633001	21635500
chr1	21639001	21641500
chr1	21643501	21645500
chr1	21644501	21646500
chr1	21646001	21648000
chr1	21650501	21654000
chr1	21663501	21667000
chr1	21668001	21670500
chr1	21861001	21863000
chr1	21873001	21876000
chr1	21890501	21892500
chr1	21893501	21895500
chr1	21899501	21902500
chr1	21913001	21915000
chr1	21915501	21918500
chr1	21921001	21923000
chr1	21925001	21927000
chr1	21928001	21930000
chr1	21945001	21947000
chr1	21951001	21954000
chr1	21965001	21967000
chr1	21998501	22000500
chr1	22148501	22150500
chr1	22172501	22175500
chr1	22236001	22239500
chr1	22416001	22418500
chr1	22447501	22450000
chr1	22458001	22461000
chr1	22460001	22462000
chr1	22463001	22466500
chr1	22482501	22484500
chr1	22488501	22491500
chr1	22533501	22536500
chr1	22548501	22550500
chr1	22584501	22587500
chr1	22589501	22591500
chr1	22591001	22593000
chr1	22598001	22600000
chr1	22608501	22610500
chr1	22616001	22619000
chr1	22652501	22654500
chr1	22655501	22657500
chr1	22667001	22671000
chr1	22676001	22678500
chr1	22702001	22704000
chr1	22852501	22854500
chr1	22863501	22866000
chr1	22876001	22879500
chr1	22885501	22887500
chr1	22925001	22927500
chr1	22938501	22941000
chr1	22942501	22945000
chr1	22952501	22954500
chr1	22960001	22962500
chr1	22979001	22982000
chr1	23010501	23012500
chr1	23038501	23041000
chr1	23049001	23051500
chr1	23062001	23064000
chr1	23087001	23089000
chr1	23100501	23103500
chr1	23126501	23128500
chr1	23154501	23157000
chr1	23186501	23188500
chr1	23195501	23197500
chr1	23200501	23204000
chr1	23241501	23244500
chr1	23245001	23248500
chr1	23418501	23420500
chr1	23669501	23671500
chr1	23694501	23696500
chr1	23711001	23713000
chr1	23720001	23722000
chr1	23748001	23750000
chr1	23777501	23780000
chr1	23796001	23798500
chr1	23850501	23852500
chr1	23881001	23883000
chr1	23885001	23887000
chr1	23923001	23925000
chr1	23964501	23966500
chr1	24018001	24020000
chr1	24120501	24123000
chr1	24285501	24287500
chr1	24319001	24321000
chr1	24436501	24440000
chr1	24466501	24469000
chr1	24468001	24470000
chr1	24469001	24471500
chr1	24672001	24675500
chr1	24677001	24679500
chr1	24690001	24692000
chr1	24711501	24713500
chr1	24717501	24720000
chr1	24742001	24744500
chr1	25158501	25160500
chr1	25159501	25161500
chr1	25176001	25178000
chr1	25177001	25179000
chr1	25187501	25189500
chr1	25197501	25199500
chr1	25230501	25234500
chr1	25237001	25241500
chr1	25244501	25247000
chr1	25252001	25254000
chr1	25253001	25255500
chr1	25271501	25274000
chr1	25289001	25291500
chr1	25292001	25295000
chr1	25298001	25300000
chr1	25307001	25310000
chr1	25329501	25331500
chr1	25332001	25334000
chr1	25350001	25352000
chr1	25351001	25353500
chr1	25353001	25355000
chr1	25354501	25356500
chr1	25360001	25362000
chr1	25380001	25382000
chr1	25390501	25394000
chr1	25408501	25410500
chr1	25432501	25435000
chr1	25454501	25456500
chr1	25523501	25527500
chr1	25824001	25826000
chr1	25867001	25869000
chr1	25875501	25877500
chr1	25880001	25882000
chr1	25890501	25892500
chr1	25891501	25895500
chr1	25949001	25951000
chr1	26010501	26012500
chr1	26011501	26013500
chr1	26020501	26022500
chr1	26054001	26056000
chr1	26055501	26057500
chr1	26069501	26071500
chr1	26073001	26075500
chr1	26116001	26118000
chr1	26134001	26136000
chr1	26135501	26137500
chr1	26144001	26146000
chr1	26248501	26251000
chr1	26347001	26350500
chr1	26420001	26422000
chr1	26514501	26517500
chr1	26616001	26618500
chr1	26735001	26737500
chr1	26945001	26948500
chr1	27018501	27021000
chr1	27050001	27052000
chr1	27112001	27114000
chr1	27114501	27116500
chr1	27115501	27117500
chr1	27175001	27177000
chr1	27178501	27180500
chr1	27337501	27339500
chr1	27425001	27428500
chr1	27462001	27464500
chr1	27625001	27629000
chr1	27731501	27733500
chr1	27830001	27832500
chr1	27847001	27850500
chr1	27862001	27864500
chr1	27875001	27877000
chr1	27876001	27878000
chr1	27882001	27884000
chr1	27886001	27889500
chr1	27896501	27900000
chr1	27919001	27921000
chr1	27924001	27926000
chr1	27927501	27930500
chr1	27932001	27934000
chr1	28098501	28101000
chr1	28178001	28181500
chr1	28291001	28293500
chr1	28499501	28501500
chr1	28575001	28577000
chr1	28764501	28766500
chr1	29140501	29144000
chr1	29445001	29448000
chr1	29526501	29530000
chr1	29549001	29551000
chr1	29565501	29567500
chr1	29616001	29618500
chr1	29626001	29628000
chr1	29632001	29634000
chr1	29644501	29646500
chr1	29668501	29672000
chr1	29717501	29719500
chr1	29776001	29778000
chr1	29786501	29789500
chr1	29829001	29831000
chr1	29846001	29848000
chr1	29876001	29878000
chr1	30050001	30052000
chr1	30056501	30058500
chr1	30057501	30059500
chr1	30104501	30107000
chr1	30122001	30124000
chr1	30141501	30144000
chr1	30160501	30163000
chr1	30179501	30183500
chr1	30200001	30202000
chr1	30217001	30219000
chr1	30227001	30229000
chr1	30228001	30230000
chr1	30256501	30258500
chr1	30273001	30276000
chr1	30327501	30330000
chr1	30329001	30331500
chr1	30433001	30435000
chr1	30437001	30439000
chr1	30438001	30440500
chr1	30456001	30458500
chr1	30485501	30487500
chr1	30556501	30558500
chr1	30561501	30564000
chr1	30597001	30599500
chr1	30663001	30665000
chr1	30721501	30723500
chr1	30758001	30760000
chr1	30793001	30795500
chr1	30808501	30811500
chr1	30833501	30836500
chr1	30856001	30858000
chr1	30857001	30859500
chr1	30918001	30920500
chr1	30985001	30987000
chr1	31008501	31010500
chr1	31071001	31073500
chr1	31081001	31084500
chr1	31113001	31115000
chr1	31127501	31132000
chr1	31169501	31172000
chr1	31185001	31187000
chr1	31191001	31193000
chr1	31198001	31201000
chr1	31204001	31207000
chr1	31228501	31231500
chr1	31232501	31236000
chr1	31245001	31247000
chr1	31246501	31248500
chr1	31247501	31251000
chr1	31263501	31265500
chr1	31291501	31294000
chr1	31317001	31319000
chr1	31319501	31322000
chr1	31344001	31346000
chr1	31355501	31358000
chr1	31365501	31367500
chr1	31374501	31377000
chr1	31536001	31538500
chr1	31768501	31771000
chr1	31894001	31897500
chr1	32045001	32047000
chr1	32080001	32082000
chr1	32090501	32095500
chr1	32122501	32125000
chr1	32125501	32128500
chr1	32131501	32133500
chr1	32132501	32134500
chr1	32135001	32138000
chr1	32138501	32141500
chr1	32169001	32171500
chr1	32183001	32185000
chr1	32200501	32202500
chr1	32210501	32213500
chr1	32212501	32215000
chr1	32246001	32249500
chr1	32250001	32252000
chr1	32253501	32257500
chr1	32263501	32265500
chr1	32297001	32299000
chr1	32645501	32648000
chr1	32681001	32683000
chr1	32859001	32861000
chr1	33071501	33073500
chr1	33168001	33170500
chr1	33230501	33232500
chr1	33236001	33238500
chr1	33327501	33329500
chr1	33337001	33339000
chr1	33341501	33344000
chr1	33358001	33361500
chr1	33438501	33440500
chr1	33439501	33441500
chr1	33598501	33600500
chr1	33806001	33808500
chr1	33828501	33831500
chr1	33832001	33834500
chr1	33981501	33984500
chr1	34149501	34151500
chr1	34242001	34244500
chr1	34290501	34293000
chr1	34329501	34331500
chr1	34351001	34353500
chr1	34363001	34366000
chr1	34403001	34405500
chr1	34436501	34439000
chr1	34531001	34533000
chr1	34631001	34633500
chr1	34642501	34645000
chr1	34844501	34846500
chr1	34960001	34963500
chr1	34994001	34996500
chr1	35109501	35111500
chr1	35249001	35251000
chr1	35309501	35311500
chr1	35317001	35319000
chr1	35443001	35445000
chr1	36030001	36033000
chr1	36191001	36193000
chr1	36592501	36594500
chr1	36615001	36617500
chr1	36644001	36646000
chr1	36688501	36691500
chr1	36807001	36809000
chr1	36812001	36814000
chr1	36813501	36817500
chr1	36825501	36827500
chr1	36838501	36840500
chr1	36851501	36854000
chr1	36855501	36857500
chr1	36947001	36949500
chr1	37037001	37039000
chr1	37051501	37054000
chr1	37119001	37121000
chr1	37175001	37177500
chr1	37251501	37254000
chr1	37276501	37279500
chr1	37315001	37317000
chr1	37335501	37338000
chr1	37376001	37378500
chr1	37389501	37391500
chr1	37392501	37394500
chr1	37403001	37405000
chr1	37416001	37418000
chr1	37420501	37426000
chr1	37429501	37432500
chr1	37442501	37444500
chr1	37446501	37448500
chr1	37494501	37496500
chr1	37500501	37505000
chr1	37588501	37590500
chr1	37593001	37595500
chr1	37602501	37605000
chr1	37615001	37617000
chr1	37703501	37705500
chr1	37731501	37734000
chr1	37772501	37774500
chr1	37859001	37862500
chr1	37875501	37877500
chr1	37876501	37878500
chr1	37894501	37897000
chr1	37944001	37947500
chr1	37948501	37950500
chr1	38031001	38033000
chr1	38121501	38124500
chr1	38141001	38144000
chr1	38182001	38184500
chr1	38187001	38189500
chr1	38274001	38276000
chr1	38412501	38414500
chr1	38463501	38467000
chr1	38493501	38495500
chr1	38494501	38497000
chr1	38579501	38582000
chr1	38600001	38602000
chr1	38601001	38603000
chr1	38603501	38606000
chr1	38708001	38710000
chr1	38712501	38714500
chr1	38749501	38752500
chr1	38757001	38759500
chr1	38916501	38918500
chr1	38940501	38944000
chr1	38961501	38964000
chr1	39023001	39026500
chr1	39078501	39081000
chr1	39192501	39195000
chr1	39254001	39256500
chr1	39571501	39574000
chr1	39734001	39736000
chr1	39877501	39881000
chr1	39922501	39924500
chr1	39974501	39976500
chr1	39975501	39978500
chr1	39984001	39986500
chr1	39986501	39989000
chr1	40029001	40031000
chr1	40075001	40077000
chr1	40090501	40093000
chr1	40228501	40230500
chr1	40231001	40233500
chr1	40239001	40242000
chr1	40242501	40244500
chr1	40779001	40781000
chr1	40826501	40829000
chr1	40887001	40890000
chr1	40914501	40917000
chr1	41101501	41103500
chr1	41219001	41221500
chr1	41226501	41228500
chr1	41253001	41255000
chr1	41262501	41264500
chr1	41285501	41288000
chr1	41318001	41320000
chr1	41323501	41325500
chr1	41397001	41399500
chr1	41468501	41470500
chr1	41472501	41475500
chr1	41785001	41788000
chr1	41823501	41825500
chr1	41853001	41855500
chr1	41860001	41862500
chr1	41864501	41866500
chr1	41869001	41871000
chr1	41893001	41895500
chr1	41894501	41896500
chr1	41897501	41899500
chr1	41900001	41902000
chr1	41921001	41923500
chr1	41922501	41924500
chr1	41939001	41942500
chr1	41943501	41946000
chr1	41949001	41953500
chr1	41959501	41962000
chr1	41961001	41963500
chr1	41971001	41973000
chr1	41972501	41974500
chr1	41979001	41982000
chr1	41981001	41983000
chr1	41989001	41991500
chr1	42003001	42005000
chr1	42050001	42052000
chr1	42087501	42089500
chr1	42091501	42093500
chr1	42138001	42140500
chr1	42174001	42176000
chr1	42193001	42195000
chr1	42194001	42196000
chr1	42203501	42207500
chr1	42241501	42244000
chr1	42248501	42250500
chr1	42326501	42330000
chr1	42339501	42341500
chr1	42355501	42359000
chr1	42511001	42513500
chr1	42609501	42611500
chr1	42618501	42620500
chr1	42885501	42887500
chr1	42886501	42888500
chr1	43123001	43125500
chr1	43146001	43148000
chr1	43352001	43355000
chr1	43406501	43409500
chr1	43408501	43411000
chr1	43473001	43475000
chr1	43521501	43523500
chr1	43522501	43524500
chr1	43524001	43526000
chr1	43735501	43738000
chr1	43765001	43767000
chr1	43824001	43826000
chr1	43832001	43834000
chr1	43900501	43902500
chr1	43913001	43915000
chr1	44006001	44008000
chr1	44029001	44031500
chr1	44035001	44037000
chr1	44036501	44038500
chr1	44046001	44048500
chr1	44049501	44051500
chr1	44073001	44075000
chr1	44086501	44089500
chr1	44153501	44155500
chr1	44157501	44159500
chr1	44299501	44302500
chr1	44369501	44373000
chr1	44378001	44381000
chr1	44385501	44387500
chr1	44398501	44401000
chr1	44403001	44406000
chr1	44445501	44447500
chr1	44461001	44465000
chr1	44464501	44467000
chr1	44478501	44481000
chr1	44482001	44484000
chr1	44604001	44607500
chr1	44703501	44706500
chr1	44714501	44717000
chr1	44758001	44760500
chr1	44798001	44800000
chr1	44873501	44876500
chr1	44878001	44880000
chr1	44970501	44972500
chr1	44989001	44992500
chr1	45007501	45010500
chr1	45075001	45077000
chr1	45101501	45104500
chr1	45106001	45108500
chr1	45240501	45242500
chr1	45268001	45270000
chr1	45272001	45275000
chr1	45669001	45671000
chr1	45791501	45795500
chr1	46049001	46051000
chr1	46328501	46331000
chr1	46499001	46501500
chr1	46668501	46670500
chr1	46875001	46877500
chr1	46877501	46880500
chr1	47034001	47036000
chr1	47041001	47043000
chr1	47042001	47044000
chr1	47079001	47081000
chr1	47118001	47120000
chr1	47277001	47279000
chr1	47449501	47451500
chr1	47646001	47648000
chr1	47647501	47649500
chr1	47675001	47677000
chr1	47693501	47695500
chr1	47876501	47879000
chr1	47957001	47959000
chr1	48011501	48015000
chr1	48021001	48023500
chr1	48038001	48040000
chr1	48043001	48045000
chr1	48044001	48046500
chr1	48108501	48111500
chr1	48116501	48118500
chr1	48146501	48148500
chr1	48152001	48155000
chr1	48158001	48160500
chr1	48173001	48176500
chr1	48176001	48179500
chr1	48231501	48233500
chr1	48241001	48243000
chr1	48242001	48244500
chr1	48250001	48253000
chr1	48289001	48291000
chr1	48292501	48294500
chr1	48295501	48297500
chr1	48308001	48310500
chr1	48331501	48333500
chr1	48398501	48400500
chr1	48443501	48445500
chr1	48484001	48486000
chr1	48504501	48507500
chr1	48544501	48547000
chr1	48664501	48666500
chr1	48680001	48682500
chr1	48847501	48850000
chr1	49142001	49144000
chr1	49159001	49161000
chr1	49226501	49228500
chr1	50310001	50312000
chr1	50574001	50577000
chr1	50668501	50670500
chr1	50742501	50744500
chr1	50823501	50825500
chr1	50889501	50891500
chr1	50892001	50894500
chr1	51434001	51437500
chr1	51763001	51766000
chr1	51771001	51773000
chr1	52421001	52423500
chr1	52771001	52773000
chr1	52825501	52827500
chr1	53102501	53104500
chr1	53124501	53126500
chr1	53236501	53238500
chr1	53364501	53366500
chr1	53513501	53515500
chr1	53548501	53551000
chr1	53553001	53556000
chr1	53555501	53557500
chr1	53556501	53559000
chr1	53558501	53560500
chr1	53586001	53591000
chr1	53595001	53597000
chr1	53610501	53612500
chr1	53611501	53613500
chr1	53641001	53643000
chr1	53753501	53756000
chr1	53758001	53760500
chr1	53759501	53761500
chr1	53760501	53765500
chr1	53768001	53770000
chr1	53776001	53778000
chr1	53781501	53784000
chr1	53785001	53787000
chr1	53789001	53792000
chr1	53833001	53835000
chr1	53876001	53878000
chr1	53877001	53879500
chr1	53925501	53927500
chr1	53927001	53929000
chr1	53928001	53930500
chr1	53942001	53944000
chr1	53948001	53950000
chr1	53965501	53969000
chr1	53971001	53974000
chr1	53975501	53977500
chr1	53976501	53979500
chr1	53984501	53986500
chr1	54001501	54004000
chr1	54007501	54010000
chr1	54011501	54013500
chr1	54026501	54029000
chr1	54050501	54053000
chr1	54091501	54093500
chr1	54097001	54100500
chr1	54103501	54107000
chr1	54109501	54111500
chr1	54128501	54130500
chr1	54143501	54146500
chr1	54150001	54154500
chr1	54153501	54155500
chr1	54162501	54164500
chr1	54195001	54197000
chr1	54196501	54201000
chr1	54517501	54520000
chr1	54583001	54585000
chr1	54601501	54605000
chr1	54685001	54687000
chr1	54690001	54694000
chr1	54693501	54695500
chr1	54694501	54697000
chr1	54703501	54705500
chr1	54737501	54742500
chr1	54742501	54744500
chr1	54756501	54759000
chr1	54768001	54771000
chr1	54789001	54791000
chr1	54790001	54795000
chr1	54800001	54802500
chr1	54824001	54826000
chr1	54852501	54854500
chr1	54855501	54859000
chr1	54861001	54864000
chr1	54868501	54871000
chr1	54924001	54926000
chr1	54926501	54929000
chr1	54954501	54957500
chr1	54967001	54969000
chr1	55008001	55011000
chr1	55037001	55039000
chr1	55072501	55074500
chr1	55073501	55076000
chr1	55089001	55091000
chr1	55096001	55098500
chr1	55315001	55317000
chr1	55316001	55318000
chr1	55330001	55332500
chr1	55337001	55339000
chr1	55416001	55418000
chr1	55437501	55439500
chr1	55528501	55531000
chr1	55535501	55538000
chr1	55752001	55755000
chr1	55800001	55802000
chr1	56862001	56864000
chr1	56961001	56963500
chr1	57283501	57285500
chr1	57362001	57364000
chr1	57375501	57377500
chr1	57490001	57492500
chr1	57628501	57630500
chr1	57809501	57812000
chr1	58188501	58190500
chr1	58525001	58527500
chr1	58554501	58557000
chr1	58930501	58933000
chr1	59011001	59013500
chr1	59251001	59253000
chr1	59347501	59349500
chr1	60135001	60137000
chr1	60196501	60198500
chr1	60432001	60434500
chr1	60746001	60748000
chr1	61368501	61370500
chr1	61418501	61421000
chr1	61470001	61472500
chr1	61517001	61519500
chr1	61542501	61544500
chr1	61648501	61651500
chr1	61901001	61903000
chr1	61912501	61915000
chr1	62739001	62741000
chr1	62750501	62753500
chr1	62802001	62805000
chr1	63418501	63421000
chr1	63786001	63788000
chr1	63791001	63794500
chr1	64168001	64171000
chr1	64212001	64214000
chr1	64213001	64215000
chr1	64385501	64387500
chr1	64627501	64629500
chr1	64878501	64880500
chr1	64879501	64881500
chr1	64945501	64947500
chr1	65061501	65063500
chr1	65301501	65304500
chr1	65310001	65312500
chr1	65335001	65338000
chr1	65530501	65532500
chr1	65743501	65745500
chr1	66156001	66158000
chr1	66736001	66738000
chr1	66998501	67001000
chr1	68023501	68025500
chr1	68258001	68260000
chr1	68296001	68299000
chr1	68404501	68406500
chr1	68638001	68640500
chr1	68758501	68761000
chr1	70820501	70822500
chr1	70876001	70878000
chr1	71131001	71134000
chr1	72749001	72752000
chr1	75036001	75039000
chr1	75196501	75198500
chr1	75598501	75602000
chr1	76081501	76083500
chr1	76189001	76191000
chr1	76547501	76549500
chr1	76619001	76621000
chr1	77191001	77193000
chr1	77229501	77232500
chr1	77683501	77686000
chr1	77963501	77965500
chr1	77979501	77981500
chr1	78957001	78960000
chr1	79735501	79737500
chr1	81703001	81705000
chr1	81943001	81945000
chr1	81967001	81969000
chr1	81968001	81970500
chr1	82391001	82393000
chr1	82625501	82627500
chr1	83242501	83244500
chr1	83385501	83387500
chr1	83444501	83446500
chr1	84106001	84108500
chr1	84158001	84160500
chr1	84225501	84228000
chr1	84229001	84231000
chr1	85039001	85041500
chr1	85207501	85209500
chr1	85224001	85226000
chr1	85239501	85241500
chr1	85527001	85529500
chr1	85741001	85743000
chr1	86044001	86046000
chr1	86077001	86079000
chr1	86125501	86127500
chr1	86620501	86623500
chr1	86931001	86933000
chr1	86968501	86972000
chr1	87595501	87597500
chr1	87615501	87617500
chr1	87616501	87620500
chr1	87619501	87622000
chr1	87632001	87634000
chr1	87633001	87635000
chr1	87794501	87798000
chr1	87891001	87894000
chr1	87914501	87917500
chr1	87989501	87991500
chr1	87990501	87992500
chr1	88064501	88066500
chr1	88150001	88153000
chr1	88195001	88197000
chr1	89149001	89151500
chr1	90048001	90050000
chr1	90073001	90076500
chr1	90222501	90225000
chr1	90227501	90230000
chr1	90569501	90572500
chr1	90966001	90968000
chr1	91176001	91178500
chr1	91184001	91188000
chr1	91191001	91194000
chr1	91487501	91489500
chr1	91965501	91967500
chr1	91997501	91999500
chr1	92050001	92052500
chr1	92076001	92078500
chr1	92116001	92118000
chr1	92133001	92135000
chr1	92134001	92136000
chr1	92149001	92151000
chr1	92200501	92203500
chr1	92210001	92212500
chr1	92215501	92217500
chr1	92246501	92248500
chr1	92256501	92258500
chr1	92268501	92270500
chr1	92282001	92284500
chr1	92496001	92498000
chr1	92946501	92949500
chr1	92949001	92951500
chr1	92968501	92971000
chr1	93544001	93546000
chr1	94049001	94051000
chr1	94078501	94080500
chr1	94080001	94082000
chr1	94144001	94146000
chr1	94145001	94147000
chr1	94156001	94158500
chr1	94215501	94218500
chr1	94233001	94236000
chr1	94444001	94446500
chr1	94476501	94480000
chr1	94527501	94529500
chr1	95007501	95009500
chr1	95088001	95090500
chr1	95173001	95175000
chr1	95174501	95176500
chr1	95218501	95220500
chr1	95267501	95269500
chr1	95328501	95331000
chr1	95390501	95392500
chr1	95537001	95539000
chr1	95872501	95875000
chr1	97270001	97272000
chr1	98510001	98512000
chr1	99127001	99129500
chr1	100110001	100113500
chr1	100928001	100930000
chr1	101167501	101170500
chr1	101490501	101492500
chr1	101700001	101703000
chr1	101703001	101707000
chr1	102461501	102463500
chr1	103572501	103575500
chr1	104615501	104617500
chr1	104949501	104951500
chr1	107161501	107164000
chr1	107681001	107683500
chr1	107931501	107933500
chr1	108022001	108025500
chr1	108505001	108507000
chr1	109030501	109033500
chr1	109137501	109139500
chr1	109393501	109395500
chr1	109727501	109730000
chr1	109731001	109734000
chr1	109796001	109799000
chr1	109800001	109802000
chr1	109801001	109803000
chr1	109810501	109812500
chr1	109816001	109819000
chr1	109841001	109843000
chr1	110039501	110041500
chr1	110042501	110045500
chr1	110161501	110164000
chr1	110174001	110176000
chr1	110199501	110201500
chr1	110311501	110313500
chr1	110315501	110317500
chr1	110333501	110336000
chr1	110344501	110347000
chr1	110361001	110363000
chr1	110433501	110436000
chr1	110438501	110440500
chr1	110452501	110454500
chr1	110464001	110466000
chr1	110468001	110471500
chr1	110519001	110521000
chr1	110584501	110586500
chr1	110601501	110603500
chr1	110604501	110606500
chr1	110606001	110608000
chr1	110609501	110611500
chr1	110644001	110646000
chr1	110655501	110658000
chr1	110662501	110664500
chr1	110663501	110665500
chr1	110706501	110709500
chr1	110713001	110715500
chr1	110716001	110718500
chr1	110754501	110757000
chr1	110757501	110759500
chr1	110772001	110774000
chr1	110776501	110778500
chr1	110777501	110779500
chr1	110889001	110891000
chr1	110979001	110981000
chr1	111024501	111026500
chr1	111049501	111051500
chr1	111067001	111069500
chr1	111099001	111101000
chr1	111113001	111115000
chr1	111124001	111126000
chr1	111150001	111153000
chr1	111213501	111216000
chr1	112124501	112126500
chr1	112134001	112137500
chr1	112271001	112273000
chr1	112276001	112278000
chr1	112279501	112281500
chr1	112423001	112426000
chr1	112436501	112439000
chr1	112480001	112482000
chr1	112503001	112505000
chr1	112507001	112509000
chr1	112805001	112808000
chr1	112859001	112861000
chr1	112982001	112984500
chr1	113055001	113058000
chr1	113160501	113163500
chr1	113231001	113233000
chr1	113241501	113244000
chr1	113247001	113249000
chr1	113304001	113306000
chr1	113737001	113739000
chr1	113844501	113847500
chr1	114524501	114527000
chr1	114544501	114546500
chr1	114623501	114625500
chr1	114633501	114635500
chr1	114669001	114671500
chr1	114696501	114698500
chr1	114753501	114755500
chr1	114910501	114912500
chr1	115333001	115335000
chr1	115374001	115376500
chr1	115611501	115613500
chr1	115655501	115658000
chr1	115675501	115678500
chr1	115879001	115881000
chr1	115880501	115882500
chr1	115997501	115999500
chr1	116196501	116199500
chr1	116233501	116235500
chr1	116250001	116252000
[truncated: 33,205 more rows]

## Sheet: highest SVM score windows
chr	start	end
chr1	11501	13500
chr1	14001	16000
chr1	20001	22000
chr1	134501	136500
chr1	327001	329000
chr1	440001	442000
chr1	451001	453000
chr1	533001	535000
chr1	540501	542500
chr1	660501	662500
chr1	662001	664000
chr1	752001	754000
chr1	766001	768000
chr1	801501	803500
chr1	832501	834500
chr1	840501	842500
chr1	850501	852500
chr1	867501	869500
chr1	870501	872500
chr1	879501	881500
chr1	900501	902500
chr1	908501	910500
chr1	911501	913500
chr1	917501	919500
chr1	931001	933000
chr1	939501	941500
chr1	960501	962500
chr1	962501	964500
chr1	978001	980000
chr1	981501	983500
chr1	989501	991500
chr1	997001	999000
chr1	1011501	1013500
chr1	1016501	1018500
chr1	1018501	1020500
chr1	1022501	1024500
chr1	1044501	1046500
chr1	1053001	1055000
chr1	1056501	1058500
chr1	1065501	1067500
chr1	1070001	1072000
chr1	1077001	1079000
chr1	1078501	1080500
chr1	1079501	1081500
chr1	1085501	1087500
chr1	1100501	1102500
chr1	1103001	1105000
chr1	1104001	1106000
chr1	1110501	1112500
chr1	1114001	1116000
chr1	1117001	1119000
chr1	1147501	1149500
chr1	1153501	1155500
chr1	1154501	1156500
chr1	1169001	1171000
chr1	1171501	1173500
chr1	1175001	1177000
chr1	1180001	1182000
chr1	1182501	1184500
chr1	1185001	1187000
chr1	1189501	1191500
chr1	1195001	1197000
chr1	1221001	1223000
chr1	1226001	1228000
chr1	1230001	1232000
chr1	1237501	1239500
chr1	1255501	1257500
chr1	1263001	1265000
chr1	1264501	1266500
chr1	1267501	1269500
chr1	1270501	1272500
chr1	1274001	1276000
chr1	1277001	1279000
chr1	1280001	1282000
chr1	1281001	1283000
chr1	1287001	1289000
chr1	1291001	1293000
chr1	1295501	1297500
chr1	1306001	1308000
chr1	1316001	1318000
chr1	1321501	1323500
chr1	1325501	1327500
chr1	1335501	1337500
chr1	1353501	1355500
chr1	1356501	1358500
chr1	1361001	1363000
chr1	1362001	1364000
chr1	1365501	1367500
chr1	1373001	1375000
chr1	1376501	1378500
chr1	1410001	1412000
chr1	1420001	1422000
chr1	1424501	1426500
chr1	1448501	1450500
chr1	1459001	1461000
chr1	1462501	1464500
chr1	1477501	1479500
chr1	1485501	1487500
chr1	1489001	1491000
chr1	1496501	1498500
chr1	1532501	1534500
chr1	1556501	1558500
chr1	1559501	1561500
chr1	1582001	1584000
chr1	1593001	1595000
chr1	1596001	1598000
chr1	1599501	1601500
chr1	1606001	1608000
chr1	1609001	1611000
chr1	1629001	1631000
chr1	1640501	1642500
chr1	1646001	1648000
chr1	1658501	1660500
chr1	1669001	1671000
chr1	1682001	1684000
chr1	1690001	1692000
chr1	1718001	1720000
chr1	1845501	1847500
chr1	1847001	1849000
chr1	1859001	1861000
chr1	1874001	1876000
chr1	1885501	1887500
chr1	1888001	1890000
chr1	1891001	1893000
chr1	1896501	1898500
chr1	1900001	1902000
chr1	1905501	1907500
chr1	1910001	1912000
chr1	1913501	1915500
chr1	1916501	1918500
chr1	1920001	1922000
chr1	1944501	1946500
chr1	1946001	1948000
chr1	1956001	1958000
chr1	1977001	1979000
chr1	1991001	1993000
chr1	1998501	2000500
chr1	2002001	2004000
chr1	2005001	2007000
chr1	2012001	2014000
chr1	2013001	2015000
chr1	2016501	2018500
chr1	2020001	2022000
chr1	2026001	2028000
chr1	2030001	2032000
chr1	2037501	2039500
chr1	2043001	2045000
chr1	2053001	2055000
chr1	2064001	2066000
chr1	2084501	2086500
chr1	2088501	2090500
chr1	2096001	2098000
chr1	2103001	2105000
chr1	2107501	2109500
chr1	2111001	2113000
chr1	2119501	2121500
chr1	2129001	2131000
chr1	2139501	2141500
chr1	2144001	2146000
chr1	2164501	2166500
chr1	2173501	2175500
chr1	2179001	2181000
chr1	2182001	2184000
chr1	2187001	2189000
chr1	2197501	2199500
chr1	2201001	2203000
chr1	2203501	2205500
chr1	2206501	2208500
chr1	2221001	2223000
chr1	2225501	2227500
chr1	2226501	2228500
chr1	2231001	2233000
chr1	2240001	2242000
chr1	2244501	2246500
chr1	2247501	2249500
chr1	2253501	2255500
chr1	2258501	2260500
chr1	2261001	2263000
chr1	2264501	2266500
chr1	2270501	2272500
chr1	2272001	2274000
chr1	2273501	2275500
chr1	2287001	2289000
chr1	2288001	2290000
chr1	2306001	2308000
chr1	2314001	2316000
chr1	2315001	2317000
chr1	2316501	2318500
chr1	2332001	2334000
chr1	2333501	2335500
chr1	2336001	2338000
chr1	2339501	2341500
chr1	2348001	2350000
chr1	2360001	2362000
chr1	2364501	2366500
chr1	2372501	2374500
chr1	2378001	2380000
chr1	2383001	2385000
chr1	2390001	2392000
chr1	2391501	2393500
chr1	2394001	2396000
chr1	2398001	2400000
chr1	2399501	2401500
chr1	2400501	2402500
chr1	2402001	2404000
chr1	2405501	2407500
chr1	2411501	2413500
chr1	2413501	2415500
chr1	2424501	2426500
chr1	2431501	2433500
chr1	2432501	2434500
chr1	2435001	2437000
chr1	2438001	2440000
chr1	2445001	2447000
chr1	2449501	2451500
chr1	2453001	2455000
chr1	2462001	2464000
chr1	2465501	2467500
chr1	2468501	2470500
chr1	2472501	2474500
chr1	2474501	2476500
chr1	2482501	2484500
chr1	2487001	2489000
chr1	2515501	2517500
chr1	2523501	2525500
chr1	2528001	2530000
chr1	2533501	2535500
chr1	2537501	2539500
chr1	2564501	2566500
chr1	2569001	2571000
chr1	2693001	2695000
chr1	2713501	2715500
chr1	2718501	2720500
chr1	2719501	2721500
chr1	2726501	2728500
chr1	2742001	2744000
chr1	2750001	2752000
chr1	2771501	2773500
chr1	2777001	2779000
chr1	2780001	2782000
chr1	2782501	2784500
chr1	2783501	2785500
chr1	2785001	2787000
chr1	2790501	2792500
chr1	2794501	2796500
chr1	2802501	2804500
chr1	2808001	2810000
chr1	2811001	2813000
chr1	2819501	2821500
chr1	2822001	2824000
chr1	2823501	2825500
chr1	2833501	2835500
chr1	2836001	2838000
chr1	2842501	2844500
chr1	2845501	2847500
chr1	2846501	2848500
chr1	2850501	2852500
chr1	2857501	2859500
chr1	2860501	2862500
chr1	2862501	2864500
chr1	2865001	2867000
chr1	2877001	2879000
chr1	2885001	2887000
chr1	2889001	2891000
chr1	2897001	2899000
chr1	2899501	2901500
chr1	2919501	2921500
chr1	2928001	2930000
chr1	2938001	2940000
chr1	2947001	2949000
chr1	2952001	2954000
chr1	2953001	2955000
chr1	2954001	2956000
chr1	2976001	2978000
chr1	2991001	2993000
chr1	2992001	2994000
chr1	2995501	2997500
chr1	2999501	3001500
chr1	3003001	3005000
chr1	3006001	3008000
chr1	3007501	3009500
chr1	3011001	3013000
chr1	3028501	3030500
chr1	3032501	3034500
chr1	3036501	3038500
chr1	3040501	3042500
chr1	3043501	3045500
chr1	3050501	3052500
chr1	3053001	3055000
chr1	3054501	3056500
chr1	3055501	3057500
chr1	3057001	3059000
chr1	3061501	3063500
chr1	3070501	3072500
chr1	3072001	3074000
chr1	3077501	3079500
chr1	3083001	3085000
chr1	3086501	3088500
chr1	3094001	3096000
chr1	3095001	3097000
chr1	3098501	3100500
chr1	3102501	3104500
chr1	3105501	3107500
chr1	3120501	3122500
chr1	3133001	3135000
chr1	3137001	3139000
chr1	3143001	3145000
chr1	3147501	3149500
chr1	3149501	3151500
chr1	3154001	3156000
chr1	3157501	3159500
chr1	3161501	3163500
chr1	3164501	3166500
chr1	3174001	3176000
chr1	3187501	3189500
chr1	3192001	3194000
chr1	3200501	3202500
chr1	3203501	3205500
chr1	3215501	3217500
chr1	3223501	3225500
chr1	3224501	3226500
chr1	3228001	3230000
chr1	3232501	3234500
chr1	3238501	3240500
chr1	3240001	3242000
chr1	3241001	3243000
chr1	3244501	3246500
chr1	3249001	3251000
chr1	3251501	3253500
chr1	3254501	3256500
chr1	3257001	3259000
chr1	3264501	3266500
chr1	3268501	3270500
chr1	3272501	3274500
chr1	3276001	3278000
chr1	3279001	3281000
chr1	3285001	3287000
chr1	3289001	3291000
chr1	3303001	3305000
chr1	3305001	3307000
chr1	3308001	3310000
chr1	3319001	3321000
chr1	3320001	3322000
chr1	3332001	3334000
chr1	3337501	3339500
chr1	3347501	3349500
chr1	3352501	3354500
chr1	3357001	3359000
chr1	3360501	3362500
chr1	3369001	3371000
chr1	3373001	3375000
chr1	3374501	3376500
chr1	3376501	3378500
chr1	3379501	3381500
chr1	3384501	3386500
chr1	3388001	3390000
chr1	3393001	3395000
chr1	3397501	3399500
chr1	3413501	3415500
chr1	3420501	3422500
chr1	3424001	3426000
chr1	3445501	3447500
chr1	3451501	3453500
chr1	3456501	3458500
chr1	3459501	3461500
chr1	3462501	3464500
chr1	3466501	3468500
chr1	3473001	3475000
chr1	3477001	3479000
chr1	3495501	3497500
chr1	3499001	3501000
chr1	3503501	3505500
chr1	3508501	3510500
chr1	3511001	3513000
chr1	3515001	3517000
chr1	3519001	3521000
chr1	3520001	3522000
chr1	3525501	3527500
chr1	3530001	3532000
chr1	3534001	3536000
chr1	3547001	3549000
chr1	3549501	3551500
chr1	3550501	3552500
chr1	3555001	3557000
chr1	3593001	3595000
chr1	3600501	3602500
chr1	3602001	3604000
chr1	3604501	3606500
chr1	3609001	3611000
chr1	3612001	3614000
chr1	3615001	3617000
chr1	3619501	3621500
chr1	3632501	3634500
chr1	3637001	3639000
chr1	3652001	3654000
chr1	3661501	3663500
chr1	3691001	3693000
chr1	3695001	3697000
chr1	3700501	3702500
chr1	3706001	3708000
chr1	3720501	3722500
chr1	3733001	3735000
chr1	3738501	3740500
chr1	3741001	3743000
chr1	3774501	3776500
chr1	3796001	3798000
chr1	3806501	3808500
chr1	3820001	3822000
chr1	3827501	3829500
chr1	3831001	3833000
chr1	3836501	3838500
chr1	3839501	3841500
chr1	4003501	4005500
chr1	4035501	4037500
chr1	4038501	4040500
chr1	4059501	4061500
chr1	4064001	4066000
chr1	4107001	4109000
chr1	4125501	4127500
chr1	4131001	4133000
chr1	4143001	4145000
chr1	4149501	4151500
chr1	4150501	4152500
chr1	4168501	4170500
chr1	4179001	4181000
chr1	4180501	4182500
chr1	4186501	4188500
chr1	4192501	4194500
chr1	4197501	4199500
chr1	4225501	4227500
chr1	4230501	4232500
chr1	4362001	4364000
chr1	4390501	4392500
chr1	4393501	4395500
chr1	4405001	4407000
chr1	4417501	4419500
chr1	4422001	4424000
chr1	4481001	4483000
chr1	4485001	4487000
chr1	4506501	4508500
chr1	4521001	4523000
chr1	4541501	4543500
chr1	4543001	4545000
chr1	4544001	4546000
chr1	4554001	4556000
chr1	4569001	4571000
chr1	4572001	4574000
chr1	4577001	4579000
chr1	4644501	4646500
chr1	4652001	4654000
chr1	4655001	4657000
chr1	4662501	4664500
chr1	4673001	4675000
chr1	4691501	4693500
chr1	4697001	4699000
chr1	4712001	4714000
chr1	4717501	4719500
chr1	4718501	4720500
chr1	4733501	4735500
chr1	4749501	4751500
chr1	4785501	4787500
chr1	4788501	4790500
chr1	4795501	4797500
chr1	4804001	4806000
chr1	4815501	4817500
chr1	4832001	4834000
chr1	4834501	4836500
chr1	4836001	4838000
chr1	4855501	4857500
chr1	4881501	4883500
chr1	4889501	4891500
chr1	4896001	4898000
chr1	4911501	4913500
chr1	4988501	4990500
chr1	4996001	4998000
chr1	5036501	5038500
chr1	5203001	5205000
chr1	5220501	5222500
chr1	5253501	5255500
chr1	5327001	5329000
chr1	5346501	5348500
chr1	5356001	5358000
chr1	5371501	5373500
chr1	5393501	5395500
chr1	5400501	5402500
chr1	5482001	5484000
chr1	5487501	5489500
chr1	5513001	5515000
chr1	5514001	5516000
chr1	5515001	5517000
chr1	5531001	5533000
chr1	5539001	5541000
chr1	5540501	5542500
chr1	5553501	5555500
chr1	5563001	5565000
chr1	5631001	5633000
chr1	5676501	5678500
chr1	5706501	5708500
chr1	5720001	5722000
chr1	5721501	5723500
chr1	5724001	5726000
chr1	5740501	5742500
chr1	5752001	5754000
chr1	5772001	5774000
chr1	5776501	5778500
chr1	5784501	5786500
chr1	5805001	5807000
chr1	5810501	5812500
chr1	5812001	5814000
chr1	5824501	5826500
chr1	5855501	5857500
chr1	5870001	5872000
chr1	5886501	5888500
chr1	5890501	5892500
chr1	5893501	5895500
chr1	5909501	5911500
chr1	5917501	5919500
chr1	5924001	5926000
chr1	5931501	5933500
chr1	5934501	5936500
chr1	5936001	5938000
chr1	5942501	5944500
chr1	5947501	5949500
chr1	5955501	5957500
chr1	5968501	5970500
chr1	5974501	5976500
chr1	5998001	6000000
chr1	6007001	6009000
chr1	6011001	6013000
chr1	6026001	6028000
chr1	6030501	6032500
chr1	6034001	6036000
chr1	6036501	6038500
chr1	6062501	6064500
chr1	6066001	6068000
chr1	6073001	6075000
chr1	6085501	6087500
chr1	6087001	6089000
chr1	6094001	6096000
chr1	6099501	6101500
chr1	6102001	6104000
chr1	6106001	6108000
chr1	6125001	6127000
chr1	6129501	6131500
chr1	6142001	6144000
chr1	6157501	6159500
chr1	6161001	6163000
chr1	6169001	6171000
chr1	6204501	6206500
chr1	6220001	6222000
chr1	6231001	6233000
chr1	6237001	6239000
chr1	6277501	6279500
chr1	6311001	6313000
chr1	6322501	6324500
chr1	6323501	6325500
chr1	6339501	6341500
chr1	6350501	6352500
chr1	6359501	6361500
chr1	6367001	6369000
chr1	6389001	6391000
chr1	6390501	6392500
chr1	6393001	6395000
chr1	6410501	6412500
chr1	6419001	6421000
chr1	6485501	6487500
chr1	6487001	6489000
chr1	6520001	6522000
chr1	6528001	6530000
chr1	6547501	6549500
chr1	6555001	6557000
chr1	6561001	6563000
chr1	6564501	6566500
chr1	6568501	6570500
chr1	6572001	6574000
chr1	6682001	6684000
chr1	6688001	6690000
chr1	6830501	6832500
chr1	6847001	6849000
chr1	6967001	6969000
chr1	6972001	6974000
chr1	6974501	6976500
chr1	7008501	7010500
chr1	7013501	7015500
chr1	7015001	7017000
chr1	7016501	7018500
chr1	7020001	7022000
chr1	7027501	7029500
chr1	7031001	7033000
chr1	7032501	7034500
chr1	7034501	7036500
chr1	7068501	7070500
chr1	7103501	7105500
chr1	7110501	7112500
chr1	7117501	7119500
chr1	7120001	7122000
chr1	7129001	7131000
chr1	7156501	7158500
chr1	7158501	7160500
chr1	7159501	7161500
chr1	7169001	7171000
chr1	7187001	7189000
chr1	7210001	7212000
chr1	7257501	7259500
chr1	7288501	7290500
chr1	7310001	7312000
chr1	7352501	7354500
chr1	7358001	7360000
chr1	7393501	7395500
chr1	7407001	7409000
chr1	7411001	7413000
chr1	7447501	7449500
chr1	7470001	7472000
chr1	7487001	7489000
chr1	7491001	7493000
chr1	7496001	7498000
chr1	7515001	7517000
chr1	7518501	7520500
chr1	7519501	7521500
chr1	7528001	7530000
chr1	7529501	7531500
chr1	7530501	7532500
chr1	7537001	7539000
chr1	7539501	7541500
chr1	7542501	7544500
chr1	7545001	7547000
chr1	7550501	7552500
chr1	7561501	7563500
chr1	7567501	7569500
chr1	7586501	7588500
chr1	7593501	7595500
chr1	7594501	7596500
chr1	7596001	7598000
chr1	7612501	7614500
chr1	7618001	7620000
chr1	7621001	7623000
chr1	7634001	7636000
chr1	7641001	7643000
chr1	7649001	7651000
chr1	7669001	7671000
chr1	7675001	7677000
chr1	7684001	7686000
chr1	7689501	7691500
chr1	7693001	7695000
chr1	7704001	7706000
chr1	7711001	7713000
chr1	7720501	7722500
chr1	7723501	7725500
chr1	7727501	7729500
chr1	7738501	7740500
chr1	7746501	7748500
chr1	7810001	7812000
chr1	7855001	7857000
chr1	7912001	7914000
chr1	8012001	8014000
chr1	8044501	8046500
chr1	8064001	8066000
chr1	8153501	8155500
chr1	8181001	8183000
chr1	8272001	8274000
chr1	8342001	8344000
chr1	8383501	8385500
chr1	8385001	8387000
chr1	8389501	8391500
chr1	8390501	8392500
chr1	8402501	8404500
chr1	8406501	8408500
chr1	8420501	8422500
chr1	8423001	8425000
chr1	8425501	8427500
chr1	8432501	8434500
chr1	8437001	8439000
chr1	8439001	8441000
chr1	8468001	8470000
chr1	8523001	8525000
chr1	8586001	8588000
chr1	8657501	8659500
chr1	8761001	8763000
chr1	8771001	8773000
chr1	8998001	9000000
chr1	9003501	9005500
chr1	9129001	9131000
chr1	9158001	9160000
chr1	9165501	9167500
chr1	9214001	9216000
chr1	9256501	9258500
chr1	9257501	9259500
chr1	9260001	9262000
chr1	9299501	9301500
chr1	9310001	9312000
chr1	9318501	9320500
chr1	9319501	9321500
chr1	9328501	9330500
chr1	9338001	9340000
chr1	9339001	9341000
chr1	9354001	9356000
chr1	9375001	9377000
chr1	9380001	9382000
chr1	9383001	9385000
chr1	9398501	9400500
chr1	9409001	9411000
chr1	9417501	9419500
chr1	9421501	9423500
chr1	9458001	9460000
chr1	9472501	9474500
chr1	9481501	9483500
chr1	9497501	9499500
chr1	9501001	9503000
chr1	9514501	9516500
chr1	9526501	9528500
chr1	9531501	9533500
chr1	9650001	9652000
chr1	9653501	9655500
chr1	9657001	9659000
chr1	9664501	9666500
chr1	9666001	9668000
chr1	9673001	9675000
chr1	9688501	9690500
chr1	9780001	9782000
chr1	9789001	9791000
chr1	9895501	9897500
chr1	9903001	9905000
chr1	9909501	9911500
chr1	9931501	9933500
chr1	9943501	9945500
chr1	10239001	10241000
chr1	10438001	10440000
chr1	10556001	10558000
chr1	10570501	10572500
chr1	10582001	10584000
chr1	10598001	10600000
chr1	10599001	10601000
chr1	10600501	10602500
chr1	10657001	10659000
chr1	10682001	10684000
chr1	10686001	10688000
chr1	10687001	10689000
chr1	10688501	10690500
chr1	10694501	10696500
chr1	10708501	10710500
chr1	10712001	10714000
chr1	10713501	10715500
chr1	10717001	10719000
chr1	10728001	10730000
chr1	10734501	10736500
chr1	10739001	10741000
chr1	10745501	10747500
chr1	10748001	10750000
chr1	10764501	10766500
chr1	10772001	10774000
chr1	10773001	10775000
chr1	10777001	10779000
chr1	10780001	10782000
chr1	10784001	10786000
chr1	10785001	10787000
chr1	10811001	10813000
chr1	10821501	10823500
chr1	10838501	10840500
chr1	10841501	10843500
chr1	10845001	10847000
chr1	10872501	10874500
chr1	10888001	10890000
chr1	10894001	10896000
chr1	10910501	10912500
chr1	10915501	10917500
chr1	10922001	10924000
chr1	10949001	10951000
chr1	10957001	10959000
chr1	10959501	10961500
chr1	10965001	10967000
chr1	10969501	10971500
chr1	10998501	11000500
chr1	11001501	11003500
chr1	11006001	11008000
chr1	11111501	11113500
chr1	11113001	11115000
chr1	11131001	11133000
chr1	11371001	11373000
chr1	11375001	11377000
chr1	11390501	11392500
chr1	11404501	11406500
chr1	11409001	11411000
chr1	11433001	11435000
chr1	11476501	11478500
chr1	11504001	11506000
chr1	11525501	11527500
chr1	11545501	11547500
chr1	11559501	11561500
chr1	11578501	11580500
chr1	11581001	11583000
chr1	11596501	11598500
chr1	11600001	11602000
chr1	11652501	11654500
chr1	11661001	11663000
chr1	11708001	11710000
chr1	11712501	11714500
chr1	11741501	11743500
chr1	11760001	11762000
chr1	11799501	11801500
chr1	11811001	11813000
chr1	11838501	11840500
chr1	11847001	11849000
chr1	11862001	11864000
chr1	11888501	11890500
chr1	11896001	11898000
chr1	11900501	11902500
chr1	11907001	11909000
chr1	11940501	11942500
chr1	11979001	11981000
chr1	12097501	12099500
chr1	12113501	12115500
chr1	12117001	12119000
chr1	12185001	12187000
chr1	12200501	12202500
chr1	12202001	12204000
chr1	12237501	12239500
chr1	12239001	12241000
chr1	12244501	12246500
chr1	12493001	12495000
chr1	12509001	12511000
chr1	12533001	12535000
chr1	12564501	12566500
chr1	12600001	12602000
chr1	12609001	12611000
chr1	12612501	12614500
chr1	12645001	12647000
chr1	12661001	12663000
chr1	12679001	12681000
chr1	12681501	12683500
chr1	12690501	12692500
chr1	12870001	12872000
chr1	13844001	13846000
chr1	13942001	13944000
chr1	14076501	14078500
chr1	14108501	14110500
chr1	14114501	14116500
chr1	14155501	14157500
chr1	14219501	14221500
chr1	14226501	14228500
chr1	14393001	14395000
chr1	14426501	14428500
chr1	14439001	14441000
chr1	14509501	14511500
chr1	14589001	14591000
chr1	14838001	14840000
chr1	14917501	14919500
chr1	14927501	14929500
chr1	15041501	15043500
chr1	15174501	15176500
chr1	15220501	15222500
chr1	15221501	15223500
chr1	15255501	15257500
chr1	15270501	15272500
chr1	15275501	15277500
chr1	15334001	15336000
chr1	15362001	15364000
chr1	15369001	15371000
chr1	15373501	15375500
chr1	15382501	15384500
chr1	15385501	15387500
chr1	15402501	15404500
chr1	15406501	15408500
chr1	15415001	15417000
chr1	15425001	15427000
chr1	15435501	15437500
chr1	15442501	15444500
chr1	15477501	15479500
chr1	15481001	15483000
chr1	15527001	15529000
chr1	15532501	15534500
chr1	15539501	15541500
chr1	15552001	15554000
chr1	15586001	15588000
chr1	15649501	15651500
chr1	15660501	15662500
chr1	15663001	15665000
chr1	15671501	15673500
chr1	15697001	15699000
chr1	15710001	15712000
chr1	15733501	15735500
chr1	15738001	15740000
chr1	15742501	15744500
chr1	15755001	15757000
chr1	15893501	15895500
chr1	15943501	15945500
chr1	16029501	16031500
chr1	16053001	16055000
chr1	16054001	16056000
chr1	16058001	16060000
chr1	16059501	16061500
chr1	16090501	16092500
chr1	16175001	16177000
chr1	16176001	16178000
chr1	16254501	16256500
chr1	16259001	16261000
chr1	16260501	16262500
chr1	16268001	16270000
chr1	16275001	16277000
chr1	16276001	16278000
chr1	16277501	16279500
chr1	16339501	16341500
chr1	16340501	16342500
chr1	16344501	16346500
chr1	16356501	16358500
chr1	16368501	16370500
chr1	16374501	16376500
chr1	16378501	16380500
chr1	16390001	16392000
chr1	16402001	16404000
chr1	16438001	16440000
chr1	16472501	16474500
chr1	16479001	16481000
chr1	16490501	16492500
chr1	16501001	16503000
chr1	16535501	16537500
chr1	16718501	16720500
chr1	16721501	16723500
chr1	16723001	16725000
chr1	16785001	16787000
chr1	16840001	16842000
chr1	16847501	16849500
chr1	16861001	16863000
chr1	16900501	16902500
chr1	16944501	16946500
chr1	16949501	16951500
chr1	17023001	17025000
chr1	17024001	17026000
chr1	17038001	17040000
chr1	17091001	17093000
chr1	17197501	17199500
chr1	17199001	17201000
chr1	17200001	17202000
chr1	17274001	17276000
chr1	17279501	17281500
chr1	17304001	17306000
chr1	17309501	17311500
chr1	17412001	17414000
chr1	17413001	17415000
chr1	17423501	17425500
chr1	17448501	17450500
chr1	17510501	17512500
chr1	17511501	17513500
chr1	17525001	17527000
chr1	17534501	17536500
chr1	17538001	17540000
chr1	17566501	17568500
chr1	17631501	17633500
chr1	17664501	17666500
chr1	17732501	17734500
chr1	17738001	17740000
chr1	17750001	17752000
chr1	17895001	17897000
chr1	17899001	17901000
chr1	17913501	17915500
chr1	17918501	17920500
chr1	17929001	17931000
chr1	17944001	17946000
chr1	17956001	17958000
chr1	17993001	17995000
chr1	17994001	17996000
chr1	17996501	17998500
chr1	18026501	18028500
chr1	18089001	18091000
chr1	18116501	18118500
chr1	18121501	18123500
chr1	18151001	18153000
chr1	18154501	18156500
chr1	18205501	18207500
chr1	18259001	18261000
chr1	18333001	18335000
chr1	18384001	18386000
chr1	18398501	18400500
chr1	18418001	18420000
chr1	18470001	18472000
chr1	18486501	18488500
chr1	18501001	18503000
chr1	18516501	18518500
chr1	18523001	18525000
chr1	18611001	18613000
chr1	18617001	18619000
chr1	18633001	18635000
chr1	18636001	18638000
chr1	18687501	18689500
chr1	18699501	18701500
chr1	18710501	18712500
chr1	18806501	18808500
chr1	18928501	18930500
chr1	18958501	18960500
chr1	18959501	18961500
chr1	18967501	18969500
chr1	18975001	18977000
chr1	18979501	18981500
chr1	18980501	18982500
chr1	18986501	18988500
chr1	19019001	19021000
chr1	19057001	19059000
chr1	19124501	19126500
chr1	19130501	19132500
chr1	19144501	19146500
chr1	19209001	19211000
chr1	19229001	19231000
chr1	19244001	19246000
chr1	19249001	19251000
chr1	19254501	19256500
chr1	19271001	19273000
chr1	19272001	19274000
chr1	19277001	19279000
chr1	19336001	19338000
chr1	19379001	19381000
chr1	19384001	19386000
chr1	19391501	19393500
chr1	19402001	19404000
chr1	19583501	19585500
chr1	19651501	19653500
chr1	19653001	19655000
chr1	19668501	19670500
chr1	19675001	19677000
chr1	19678501	19680500
chr1	19679501	19681500
chr1	19689001	19691000
chr1	19695501	19697500
chr1	19700501	19702500
chr1	19716501	19718500
chr1	19731001	19733000
chr1	19752501	19754500
chr1	19763501	19765500
chr1	19767501	19769500
chr1	19768501	19770500
chr1	19780501	19782500
chr1	19923001	19925000
chr1	19971501	19973500
chr1	19977001	19979000
chr1	20034501	20036500
chr1	20061001	20063000
chr1	20094501	20096500
chr1	20237501	20239500
chr1	20301501	20303500
chr1	20303001	20305000
chr1	20307001	20309000
chr1	20479501	20481500
chr1	20538001	20540000
chr1	20616501	20618500
chr1	20726501	20728500
chr1	20729501	20731500
chr1	20802001	20804000
chr1	20816501	20818500
chr1	20819501	20821500
chr1	20915501	20917500
chr1	20982001	20984000
chr1	21037001	21039000
chr1	21047001	21049000
chr1	21054501	21056500
chr1	21059001	21061000
chr1	21563501	21565500
chr1	21580501	21582500
chr1	21605501	21607500
chr1	21628501	21630500
chr1	21633501	21635500
chr1	21639501	21641500
chr1	21643501	21645500
chr1	21644501	21646500
chr1	21646001	21648000
chr1	21652001	21654000
chr1	21664001	21666000
chr1	21668501	21670500
chr1	21861001	21863000
chr1	21873501	21875500
chr1	21890501	21892500
chr1	21893501	21895500
chr1	21900001	21902000
chr1	21913001	21915000
chr1	21916001	21918000
chr1	21921001	21923000
chr1	21925001	21927000
chr1	21928001	21930000
chr1	21945001	21947000
chr1	21952001	21954000
chr1	21965001	21967000
chr1	21998501	22000500
chr1	22148501	22150500
chr1	22173001	22175000
chr1	22236501	22238500
chr1	22416501	22418500
chr1	22447501	22449500
chr1	22459001	22461000
chr1	22460001	22462000
chr1	22463501	22465500
chr1	22482501	22484500
chr1	22489001	22491000
chr1	22534001	22536000
chr1	22548501	22550500
chr1	22585001	22587000
chr1	22589501	22591500
chr1	22591001	22593000
chr1	22598001	22600000
chr1	22608501	22610500
chr1	22617001	22619000
chr1	22652501	22654500
chr1	22655501	22657500
chr1	22668501	22670500
chr1	22676001	22678000
chr1	22702001	22704000
chr1	22852501	22854500
chr1	22863501	22865500
chr1	22876501	22878500
chr1	22885501	22887500
chr1	22925501	22927500
chr1	22939001	22941000
chr1	22943001	22945000
chr1	22952501	22954500
chr1	22960001	22962000
chr1	22979501	22981500
chr1	23010501	23012500
chr1	23038501	23040500
chr1	23049001	23051000
chr1	23062001	23064000
chr1	23087001	23089000
chr1	23101501	23103500
chr1	23126501	23128500
chr1	23155001	23157000
chr1	23186501	23188500
chr1	23195501	23197500
chr1	23201501	23203500
chr1	23241501	23243500
chr1	23246501	23248500
chr1	23418501	23420500
chr1	23669501	23671500
chr1	23694501	23696500
chr1	23711001	23713000
chr1	23720001	23722000
chr1	23748001	23750000
chr1	23778001	23780000
chr1	23796501	23798500
chr1	23850501	23852500
chr1	23881001	23883000
chr1	23885001	23887000
chr1	23923001	23925000
chr1	23964501	23966500
chr1	24018001	24020000
chr1	24120501	24122500
chr1	24285501	24287500
chr1	24319001	24321000
chr1	24437501	24439500
chr1	24467001	24469000
chr1	24468001	24470000
chr1	24469001	24471000
chr1	24673001	24675000
chr1	24677001	24679000
chr1	24690001	24692000
chr1	24711501	24713500
chr1	24718001	24720000
chr1	24742001	24744000
chr1	25158501	25160500
chr1	25159501	25161500
chr1	25176001	25178000
chr1	25177001	25179000
chr1	25187501	25189500
chr1	25197501	25199500
chr1	25232501	25234500
chr1	25237501	25239500
chr1	25245001	25247000
chr1	25252001	25254000
chr1	25253501	25255500
chr1	25271501	25273500
chr1	25289501	25291500
chr1	25292501	25294500
chr1	25298001	25300000
chr1	25307001	25309000
chr1	25329501	25331500
chr1	25332001	25334000
chr1	25350001	25352000
chr1	25351001	25353000
chr1	25353001	25355000
chr1	25354501	25356500
chr1	25360001	25362000
chr1	25380001	25382000
chr1	25391001	25393000
chr1	25408501	25410500
chr1	25432501	25434500
chr1	25454501	25456500
chr1	25525001	25527000
chr1	25824001	25826000
chr1	25867001	25869000
chr1	25875501	25877500
chr1	25880001	25882000
chr1	25890501	25892500
chr1	25892001	25894000
chr1	25949001	25951000
chr1	26010501	26012500
chr1	26011501	26013500
chr1	26020501	26022500
chr1	26054001	26056000
chr1	26055501	26057500
chr1	26069501	26071500
chr1	26073001	26075000
chr1	26116001	26118000
chr1	26134001	26136000
chr1	26135501	26137500
chr1	26144001	26146000
chr1	26249001	26251000
chr1	26348001	26350000
chr1	26420001	26422000
chr1	26515501	26517500
chr1	26616001	26618000
chr1	26735001	26737000
chr1	26945001	26947000
chr1	27018501	27020500
chr1	27050001	27052000
chr1	27112001	27114000
chr1	27114501	27116500
chr1	27115501	27117500
chr1	27175001	27177000
chr1	27178501	27180500
chr1	27337501	27339500
chr1	27425501	27427500
chr1	27462501	27464500
chr1	27626001	27628000
chr1	27731501	27733500
chr1	27830501	27832500
chr1	27848001	27850000
chr1	27862501	27864500
chr1	27875001	27877000
chr1	27876001	27878000
chr1	27882001	27884000
chr1	27886501	27888500
chr1	27896501	27898500
chr1	27919001	27921000
chr1	27924001	27926000
chr1	27928501	27930500
chr1	27932001	27934000
chr1	28098501	28100500
chr1	28179501	28181500
chr1	28291001	28293000
chr1	28499501	28501500
chr1	28575001	28577000
chr1	28764501	28766500
chr1	29141001	29143000
chr1	29445501	29447500
chr1	29527501	29529500
chr1	29549001	29551000
chr1	29565501	29567500
chr1	29616501	29618500
chr1	29626001	29628000
chr1	29632001	29634000
chr1	29644501	29646500
chr1	29669001	29671000
chr1	29717501	29719500
chr1	29776001	29778000
chr1	29787001	29789000
chr1	29829001	29831000
chr1	29846001	29848000
chr1	29876001	29878000
chr1	30050001	30052000
chr1	30056501	30058500
chr1	30057501	30059500
chr1	30104501	30106500
chr1	30122001	30124000
chr1	30142001	30144000
chr1	30160501	30162500
chr1	30181001	30183000
chr1	30200001	30202000
chr1	30217001	30219000
chr1	30227001	30229000
chr1	30228001	30230000
chr1	30256501	30258500
chr1	30274001	30276000
chr1	30328001	30330000
chr1	30329501	30331500
chr1	30433001	30435000
chr1	30437001	30439000
chr1	30438001	30440000
chr1	30456001	30458000
chr1	30485501	30487500
chr1	30556501	30558500
chr1	30562001	30564000
chr1	30597001	30599000
chr1	30663001	30665000
chr1	30721501	30723500
chr1	30758001	30760000
chr1	30793501	30795500
chr1	30809001	30811000
chr1	30833501	30835500
chr1	30856001	30858000
chr1	30857001	30859000
chr1	30918001	30920000
chr1	30985001	30987000
chr1	31008501	31010500
chr1	31071001	31073000
chr1	31082001	31084000
chr1	31113001	31115000
chr1	31129001	31131000
chr1	31170001	31172000
chr1	31185001	31187000
chr1	31191001	31193000
chr1	31198001	31200000
chr1	31205001	31207000
chr1	31229001	31231000
chr1	31233501	31235500
chr1	31245001	31247000
chr1	31246501	31248500
chr1	31247501	31249500
chr1	31263501	31265500
chr1	31291501	31293500
chr1	31317001	31319000
chr1	31320001	31322000
chr1	31344001	31346000
chr1	31355501	31357500
chr1	31365501	31367500
chr1	31374501	31376500
chr1	31536501	31538500
chr1	31769001	31771000
chr1	31895501	31897500
chr1	32045001	32047000
chr1	32080001	32082000
chr1	32092001	32094000
chr1	32122501	32124500
chr1	32125501	32127500
chr1	32131501	32133500
chr1	32132501	32134500
chr1	32136001	32138000
chr1	32138501	32140500
chr1	32169501	32171500
chr1	32183001	32185000
chr1	32200501	32202500
chr1	32211001	32213000
chr1	32212501	32214500
chr1	32247001	32249000
chr1	32250001	32252000
chr1	32253501	32255500
chr1	32263501	32265500
chr1	32297001	32299000
chr1	32646001	32648000
chr1	32681001	32683000
chr1	32859001	32861000
chr1	33071501	33073500
chr1	33168501	33170500
chr1	33230501	33232500
chr1	33236001	33238000
chr1	33327501	33329500
chr1	33337001	33339000
chr1	33341501	33343500
chr1	33359001	33361000
chr1	33438501	33440500
chr1	33439501	33441500
chr1	33598501	33600500
chr1	33806501	33808500
chr1	33829501	33831500
chr1	33832001	33834000
chr1	33982501	33984500
chr1	34149501	34151500
chr1	34242001	34244000
chr1	34290501	34292500
chr1	34329501	34331500
chr1	34351001	34353000
chr1	34363001	34365000
chr1	34403001	34405000
chr1	34437001	34439000
chr1	34531001	34533000
chr1	34631001	34633000
chr1	34643001	34645000
chr1	34844501	34846500
chr1	34960501	34962500
chr1	34994501	34996500
chr1	35109501	35111500
chr1	35249001	35251000
chr1	35309501	35311500
chr1	35317001	35319000
chr1	35443001	35445000
chr1	36031001	36033000
chr1	36191001	36193000
chr1	36592501	36594500
chr1	36615001	36617000
chr1	36644001	36646000
chr1	36689001	36691000
chr1	36807001	36809000
chr1	36812001	36814000
chr1	36815001	36817000
chr1	36825501	36827500
chr1	36838501	36840500
chr1	36851501	36853500
chr1	36855501	36857500
chr1	36947001	36949000
chr1	37037001	37039000
chr1	37052001	37054000
chr1	37119001	37121000
chr1	37175501	37177500
chr1	37252001	37254000
chr1	37276501	37278500
chr1	37315001	37317000
chr1	37335501	37337500
chr1	37376001	37378000
chr1	37389501	37391500
chr1	37392501	37394500
chr1	37403001	37405000
chr1	37416001	37418000
chr1	37422501	37424500
chr1	37429501	37431500
chr1	37442501	37444500
chr1	37446501	37448500
chr1	37494501	37496500
chr1	37502001	37504000
chr1	37588501	37590500
chr1	37593001	37595000
chr1	37602501	37604500
chr1	37615001	37617000
chr1	37703501	37705500
chr1	37731501	37733500
chr1	37772501	37774500
chr1	37860001	37862000
chr1	37875501	37877500
chr1	37876501	37878500
chr1	37895001	37897000
chr1	37944001	37946000
chr1	37948501	37950500
chr1	38031001	38033000
chr1	38122501	38124500
chr1	38141501	38143500
chr1	38182001	38184000
chr1	38187001	38189000
chr1	38274001	38276000
chr1	38412501	38414500
chr1	38464501	38466500
chr1	38493501	38495500
chr1	38494501	38496500
chr1	38579501	38581500
chr1	38600001	38602000
chr1	38601001	38603000
chr1	38604001	38606000
chr1	38708001	38710000
chr1	38712501	38714500
chr1	38750001	38752000
chr1	38757501	38759500
chr1	38916501	38918500
chr1	38941001	38943000
chr1	38962001	38964000
chr1	39023501	39025500
chr1	39079001	39081000
chr1	39192501	39194500
chr1	39254501	39256500
chr1	39572001	39574000
chr1	39734001	39736000
chr1	39878001	39880000
chr1	39922501	39924500
chr1	39974501	39976500
chr1	39976001	39978000
chr1	39984001	39986000
chr1	39986501	39988500
chr1	40029001	40031000
chr1	40075001	40077000
chr1	40090501	40092500
chr1	40228501	40230500
chr1	40231501	40233500
chr1	40239501	40241500
chr1	40242501	40244500
chr1	40779001	40781000
chr1	40827001	40829000
chr1	40887001	40889000
chr1	40915001	40917000
chr1	41101501	41103500
chr1	41219501	41221500
chr1	41226501	41228500
chr1	41253001	41255000
chr1	41262501	41264500
chr1	41286001	41288000
chr1	41318001	41320000
chr1	41323501	41325500
chr1	41397501	41399500
chr1	41468501	41470500
chr1	41472501	41474500
chr1	41785001	41787000
chr1	41823501	41825500
chr1	41853501	41855500
chr1	41860501	41862500
chr1	41864501	41866500
chr1	41869001	41871000
chr1	41893501	41895500
chr1	41894501	41896500
chr1	41897501	41899500
chr1	41900001	41902000
chr1	41921501	41923500
chr1	41922501	41924500
chr1	41940001	41942000
chr1	41943501	41945500
chr1	41950501	41952500
chr1	41959501	41961500
chr1	41961001	41963000
chr1	41971001	41973000
chr1	41972501	41974500
chr1	41979001	41981000
chr1	41981001	41983000
chr1	41989001	41991000
chr1	42003001	42005000
chr1	42050001	42052000
chr1	42087501	42089500
chr1	42091501	42093500
chr1	42138001	42140000
chr1	42174001	42176000
chr1	42193001	42195000
chr1	42194001	42196000
chr1	42204501	42206500
chr1	42241501	42243500
chr1	42248501	42250500
chr1	42327001	42329000
chr1	42339501	42341500
chr1	42356501	42358500
chr1	42511001	42513000
chr1	42609501	42611500
chr1	42618501	42620500
chr1	42885501	42887500
chr1	42886501	42888500
chr1	43123001	43125000
chr1	43146001	43148000
chr1	43352501	43354500
chr1	43407001	43409000
chr1	43409001	43411000
chr1	43473001	43475000
chr1	43521501	43523500
chr1	43522501	43524500
chr1	43524001	43526000
chr1	43735501	43737500
chr1	43765001	43767000
chr1	43824001	43826000
chr1	43832001	43834000
chr1	43900501	43902500
chr1	43913001	43915000
chr1	44006001	44008000
chr1	44029001	44031000
chr1	44035001	44037000
chr1	44036501	44038500
chr1	44046501	44048500
chr1	44049501	44051500
chr1	44073001	44075000
chr1	44087501	44089500
chr1	44153501	44155500
chr1	44157501	44159500
chr1	44300001	44302000
chr1	44370501	44372500
chr1	44378001	44380000
chr1	44385501	44387500
chr1	44399001	44401000
chr1	44403001	44405000
chr1	44445501	44447500
chr1	44461001	44463000
chr1	44464501	44466500
chr1	44479001	44481000
chr1	44482001	44484000
chr1	44605001	44607000
chr1	44703501	44705500
chr1	44714501	44716500
chr1	44758001	44760000
chr1	44798001	44800000
chr1	44874001	44876000
chr1	44878001	44880000
chr1	44970501	44972500
chr1	44990001	44992000
chr1	45008001	45010000
chr1	45075001	45077000
chr1	45102501	45104500
chr1	45106001	45108000
chr1	45240501	45242500
chr1	45268001	45270000
chr1	45272501	45274500
chr1	45669001	45671000
chr1	45792001	45794000
chr1	46049001	46051000
chr1	46329001	46331000
chr1	46499001	46501000
chr1	46668501	46670500
chr1	46875501	46877500
chr1	46878001	46880000
chr1	47034001	47036000
chr1	47041001	47043000
chr1	47042001	47044000
chr1	47079001	47081000
chr1	47118001	47120000
chr1	47277001	47279000
chr1	47449501	47451500
chr1	47646001	47648000
chr1	47647501	47649500
chr1	47675001	47677000
chr1	47693501	47695500
chr1	47877001	47879000
chr1	47957001	47959000
chr1	48012501	48014500
chr1	48021501	48023500
chr1	48038001	48040000
chr1	48043001	48045000
chr1	48044001	48046000
chr1	48109001	48111000
chr1	48116501	48118500
chr1	48146501	48148500
chr1	48153001	48155000
chr1	48158501	48160500
chr1	48173001	48175000
chr1	48176501	48178500
chr1	48231501	48233500
chr1	48241001	48243000
chr1	48242001	48244000
chr1	48250501	48252500
chr1	48289001	48291000
chr1	48292501	48294500
chr1	48295501	48297500
chr1	48308501	48310500
chr1	48331501	48333500
chr1	48398501	48400500
chr1	48443501	48445500
chr1	48484001	48486000
chr1	48505501	48507500
chr1	48544501	48546500
chr1	48664501	48666500
chr1	48680001	48682000
chr1	48848001	48850000
chr1	49142001	49144000
chr1	49159001	49161000
chr1	49226501	49228500
chr1	50310001	50312000
chr1	50575001	50577000
chr1	50668501	50670500
chr1	50742501	50744500
chr1	50823501	50825500
chr1	50889501	50891500
chr1	50892501	50894500
chr1	51434501	51436500
chr1	51763501	51765500
chr1	51771001	51773000
chr1	52421501	52423500
chr1	52771001	52773000
chr1	52825501	52827500
chr1	53102501	53104500
chr1	53124501	53126500
chr1	53236501	53238500
chr1	53364501	53366500
chr1	53513501	53515500
chr1	53548501	53550500
chr1	53553001	53555000
chr1	53555501	53557500
chr1	53557001	53559000
chr1	53558501	53560500
chr1	53588001	53590000
chr1	53595001	53597000
chr1	53610501	53612500
chr1	53611501	53613500
chr1	53641001	53643000
chr1	53753501	53755500
chr1	53758501	53760500
chr1	53759501	53761500
chr1	53761001	53763000
chr1	53768001	53770000
chr1	53776001	53778000
chr1	53781501	53783500
chr1	53785001	53787000
chr1	53789001	53791000
chr1	53833001	53835000
chr1	53876001	53878000
chr1	53877501	53879500
chr1	53925501	53927500
chr1	53927001	53929000
chr1	53928501	53930500
chr1	53942001	53944000
chr1	53948001	53950000
chr1	53967001	53969000
chr1	53971501	53973500
chr1	53975501	53977500
chr1	53977001	53979000
chr1	53984501	53986500
chr1	54002001	54004000
chr1	54008001	54010000
chr1	54011501	54013500
chr1	54026501	54028500
chr1	54050501	54052500
chr1	54091501	54093500
chr1	54097501	54099500
chr1	54103501	54105500
chr1	54109501	54111500
chr1	54128501	54130500
chr1	54144001	54146000
chr1	54150501	54152500
chr1	54153501	54155500
chr1	54162501	54164500
chr1	54195001	54197000
chr1	54197501	54199500
chr1	54517501	54519500
chr1	54583001	54585000
chr1	54602501	54604500
chr1	54685001	54687000
chr1	54692001	54694000
chr1	54693501	54695500
chr1	54695001	54697000
chr1	54703501	54705500
chr1	54738001	54740000
chr1	54742501	54744500
chr1	54756501	54758500
chr1	54769001	54771000
chr1	54789001	54791000
chr1	54792001	54794000
chr1	54800501	54802500
chr1	54824001	54826000
chr1	54852501	54854500
chr1	54856501	54858500
chr1	54862001	54864000
chr1	54868501	54870500
chr1	54924001	54926000
chr1	54926501	54928500
chr1	54955501	54957500
chr1	54967001	54969000
chr1	55008001	55010000
chr1	55037001	55039000
chr1	55072501	55074500
chr1	55074001	55076000
chr1	55089001	55091000
chr1	55096501	55098500
chr1	55315001	55317000
chr1	55316001	55318000
chr1	55330001	55332000
chr1	55337001	55339000
chr1	55416001	55418000
chr1	55437501	55439500
chr1	55528501	55530500
chr1	55536001	55538000
chr1	55752501	55754500
chr1	55800001	55802000
chr1	56862001	56864000
chr1	56961001	56963000
chr1	57283501	57285500
chr1	57362001	57364000
chr1	57375501	57377500
chr1	57490001	57492000
chr1	57628501	57630500
chr1	57810001	57812000
chr1	58188501	58190500
chr1	58525501	58527500
chr1	58554501	58556500
chr1	58931001	58933000
chr1	59011001	59013000
chr1	59251001	59253000
chr1	59347501	59349500
chr1	60135001	60137000
chr1	60196501	60198500
chr1	60432001	60434000
chr1	60746001	60748000
chr1	61368501	61370500
chr1	61418501	61420500
chr1	61470001	61472000
chr1	61517501	61519500
chr1	61542501	61544500
chr1	61649001	61651000
chr1	61901001	61903000
chr1	61913001	61915000
chr1	62739001	62741000
chr1	62751501	62753500
chr1	62802501	62804500
chr1	63419001	63421000
chr1	63786001	63788000
chr1	63792001	63794000
chr1	64168001	64170000
chr1	64212001	64214000
chr1	64213001	64215000
chr1	64385501	64387500
chr1	64627501	64629500
chr1	64878501	64880500
chr1	64879501	64881500
chr1	64945501	64947500
chr1	65061501	65063500
chr1	65302001	65304000
chr1	65310001	65312000
chr1	65335501	65337500
chr1	65530501	65532500
chr1	65743501	65745500
chr1	66156001	66158000
chr1	66736001	66738000
chr1	66998501	67000500
chr1	68023501	68025500
chr1	68258001	68260000
chr1	68296001	68298000
chr1	68404501	68406500
chr1	68638001	68640000
chr1	68759001	68761000
chr1	70820501	70822500
chr1	70876001	70878000
chr1	71132001	71134000
chr1	72749501	72751500
chr1	75036501	75038500
chr1	75196501	75198500
chr1	75599501	75601500
chr1	76081501	76083500
chr1	76189001	76191000
chr1	76547501	76549500
chr1	76619001	76621000
chr1	77191001	77193000
chr1	77230001	77232000
chr1	77683501	77685500
chr1	77963501	77965500
chr1	77979501	77981500
chr1	78957001	78959000
chr1	79735501	79737500
chr1	81703001	81705000
chr1	81943001	81945000
chr1	81967001	81969000
chr1	81968501	81970500
chr1	82391001	82393000
chr1	82625501	82627500
chr1	83242501	83244500
chr1	83385501	83387500
chr1	83444501	83446500
chr1	84106501	84108500
chr1	84158001	84160000
chr1	84226001	84228000
chr1	84229001	84231000
chr1	85039001	85041000
chr1	85207501	85209500
chr1	85224001	85226000
chr1	85239501	85241500
chr1	85527501	85529500
chr1	85741001	85743000
chr1	86044001	86046000
chr1	86077001	86079000
chr1	86125501	86127500
chr1	86621001	86623000
chr1	86931001	86933000
chr1	86969501	86971500
chr1	87595501	87597500
chr1	87615501	87617500
chr1	87617001	87619000
chr1	87620001	87622000
chr1	87632001	87634000
chr1	87633001	87635000
chr1	87794501	87796500
chr1	87891001	87893000
chr1	87915001	87917000
chr1	87989501	87991500
chr1	87990501	87992500
chr1	88064501	88066500
chr1	88150501	88152500
chr1	88195001	88197000
chr1	89149501	89151500
chr1	90048001	90050000
chr1	90074001	90076000
chr1	90222501	90224500
chr1	90227501	90229500
chr1	90570501	90572500
chr1	90966001	90968000
chr1	91176001	91178000
chr1	91185001	91187000
chr1	91191001	91193000
chr1	91487501	91489500
chr1	91965501	91967500
chr1	91997501	91999500
chr1	92050001	92052000
chr1	92076501	92078500
chr1	92116001	92118000
chr1	92133001	92135000
chr1	92134001	92136000
chr1	92149001	92151000
chr1	92201001	92203000
chr1	92210001	92212000
chr1	92215501	92217500
chr1	92246501	92248500
chr1	92256501	92258500
chr1	92268501	92270500
chr1	92282501	92284500
chr1	92496001	92498000
chr1	92947001	92949000
chr1	92949501	92951500
chr1	92969001	92971000
chr1	93544001	93546000
chr1	94049001	94051000
chr1	94078501	94080500
chr1	94080001	94082000
chr1	94144001	94146000
chr1	94145001	94147000
chr1	94156001	94158000
chr1	94216001	94218000
chr1	94233001	94235000
chr1	94444501	94446500
chr1	94477501	94479500
chr1	94527501	94529500
chr1	95007501	95009500
chr1	95088501	95090500
chr1	95173001	95175000
chr1	95174501	95176500
chr1	95218501	95220500
chr1	95267501	95269500
chr1	95329001	95331000
chr1	95390501	95392500
chr1	95537001	95539000
chr1	95873001	95875000
chr1	97270001	97272000
chr1	98510001	98512000
chr1	99127501	99129500
chr1	100111001	100113000
chr1	100928001	100930000
chr1	101168001	101170000
chr1	101490501	101492500
chr1	101700501	101702500
chr1	101704001	101706000
chr1	102461501	102463500
chr1	103573501	103575500
chr1	104615501	104617500
chr1	104949501	104951500
chr1	107161501	107163500
chr1	107681501	107683500
chr1	107931501	107933500
chr1	108023001	108025000
chr1	108505001	108507000
chr1	109030501	109032500
chr1	109137501	109139500
chr1	109393501	109395500
chr1	109727501	109729500
chr1	109731501	109733500
chr1	109796001	109798000
chr1	109800001	109802000
chr1	109801001	109803000
chr1	109810501	109812500
chr1	109816501	109818500
chr1	109841001	109843000
chr1	110039501	110041500
chr1	110043001	110045000
chr1	110161501	110163500
chr1	110174001	110176000
chr1	110199501	110201500
chr1	110311501	110313500
chr1	110315501	110317500
chr1	110333501	110335500
chr1	110344501	110346500
chr1	110361001	110363000
chr1	110434001	110436000
chr1	110438501	110440500
chr1	110452501	110454500
chr1	110464001	110466000
chr1	110469501	110471500
chr1	110519001	110521000
chr1	110584501	110586500
chr1	110601501	110603500
chr1	110604501	110606500
chr1	110606001	110608000
chr1	110609501	110611500
chr1	110644001	110646000
chr1	110656001	110658000
chr1	110662501	110664500
chr1	110663501	110665500
chr1	110707501	110709500
chr1	110713001	110715000
chr1	110716001	110718000
chr1	110755001	110757000
chr1	110757501	110759500
chr1	110772001	110774000
chr1	110776501	110778500
chr1	110777501	110779500
chr1	110889001	110891000
chr1	110979001	110981000
chr1	111024501	111026500
chr1	111049501	111051500
chr1	111067001	111069000
chr1	111099001	111101000
chr1	111113001	111115000
chr1	111124001	111126000
chr1	111151001	111153000
chr1	111214001	111216000
chr1	112124501	112126500
chr1	112134501	112136500
chr1	112271001	112273000
chr1	112276001	112278000
chr1	112279501	112281500
chr1	112423501	112425500
chr1	112436501	112438500
chr1	112480001	112482000
chr1	112503001	112505000
chr1	112507001	112509000
chr1	112805501	112807500
chr1	112859001	112861000
chr1	112982001	112984000
chr1	113055501	113057500
chr1	113161001	113163000
chr1	113231001	113233000
chr1	113242001	113244000
chr1	113247001	113249000
chr1	113304001	113306000
chr1	113737001	113739000
chr1	113845501	113847500
chr1	114525001	114527000
chr1	114544501	114546500
chr1	114623501	114625500
chr1	114633501	114635500
chr1	114669001	114671000
chr1	114696501	114698500
chr1	114753501	114755500
chr1	114910501	114912500
chr1	115333001	115335000
chr1	115374501	115376500
chr1	115611501	115613500
chr1	115655501	115657500
chr1	115676001	115678000
chr1	115879001	115881000
chr1	115880501	115882500
chr1	115997501	115999500
chr1	116197001	116199000
chr1	116233501	116235500
chr1	116250001	116252000
chr1	116381501	116383500
[truncated: 33,204 more rows]
